# Supplementary material for: Modeling cardiac fibroblast heterogeneity from human pluripotent stem cell-derived epicardial cells
Source: Nat Commun. 2023 Dec 11;14:8183. doi: 10.1038/s41467-023-43312-0 (PMC10713677; doi:10.1038/s41467-023-43312-0)
Supplement: Supplementary file 4 — Supplementary Data 1 [file 41467_2023_43312_MOESM4_ESM.xlsx]

## Sheet: All DEGs
Supplementary Table 1: Differentially expressed genes in each cell type in the combined analysis of all cells in control and heart failure organoids.
	p_val	avg_logFC	pct.1	pct.2	p_val_adj	cluster	gene
COL1A1	0	1.94581	0.999	0.864	0	Fibroblasts	COL1A1
COL1A2	0	1.93978	0.999	0.778	0	Fibroblasts	COL1A2
COL3A1	0	1.933	0.999	0.852	0	Fibroblasts	COL3A1
MGP	0	1.74788	0.989	0.796	0	Fibroblasts	MGP
POSTN	0	1.65991	0.933	0.484	0	Fibroblasts	POSTN
DLK1	0	1.65125	0.998	0.858	0	Fibroblasts	DLK1
SPARCL1	0	1.58081	0.976	0.471	0	Fibroblasts	SPARCL1
COL14A1	0	1.57312	0.966	0.438	0	Fibroblasts	COL14A1
DCN	0	1.56236	0.997	0.596	0	Fibroblasts	DCN
COL6A3	0	1.55321	0.974	0.468	0	Fibroblasts	COL6A3
FN1	0	1.53024	0.976	0.618	0	Fibroblasts	FN1
IGFBP5	0	1.49941	0.937	0.587	0	Fibroblasts	IGFBP5
VCAN	0	1.47953	0.976	0.594	0	Fibroblasts	VCAN
APOE	0	1.47768	0.994	0.77	0	Fibroblasts	APOE
CCL2	0	1.45761	0.892	0.536	0	Fibroblasts	CCL2
TIMP1	0	1.4358	0.999	0.818	0	Fibroblasts	TIMP1
SERPINE2	0	1.39702	0.967	0.488	0	Fibroblasts	SERPINE2
SFRP1	0	1.39602	0.966	0.484	0	Fibroblasts	SFRP1
IGF1	0	1.3494	0.782	0.329	0	Fibroblasts	IGF1
C11orf96	0	1.33756	0.952	0.504	0	Fibroblasts	C11orf96
COL5A2	0	1.2978	0.989	0.546	0	Fibroblasts	COL5A2
LRRC17	0	1.28793	0.965	0.379	0	Fibroblasts	LRRC17
PLAC9	0	1.26963	0.964	0.443	0	Fibroblasts	PLAC9
C7	0	1.26734	0.92	0.552	0	Fibroblasts	C7
LUM	0	1.24356	0.81	0.349	0	Fibroblasts	LUM
MFAP4	0	1.22018	0.978	0.605	0	Fibroblasts	MFAP4
SERPINF1	0	1.21336	0.905	0.413	0	Fibroblasts	SERPINF1
ASPN	0	1.19484	0.755	0.289	0	Fibroblasts	ASPN
BGN	0	1.18089	0.9	0.353	0	Fibroblasts	BGN
SPARC	0	1.15935	0.998	0.733	0	Fibroblasts	SPARC
ELN	0	1.14989	0.864	0.389	0	Fibroblasts	ELN
MRC2	0	1.14867	0.897	0.333	0	Fibroblasts	MRC2
MFAP2	0	1.13031	0.943	0.458	0	Fibroblasts	MFAP2
OGN	0	1.1227	0.581	0.205	0	Fibroblasts	OGN
CCDC80	0	1.11078	0.846	0.347	0	Fibroblasts	CCDC80
CFH	0	1.10795	0.871	0.326	0	Fibroblasts	CFH
PCOLCE	0	1.08507	0.899	0.356	0	Fibroblasts	PCOLCE
SPON2	0	1.08188	0.809	0.269	0	Fibroblasts	SPON2
TIMP3	0	1.07043	0.917	0.804	0	Fibroblasts	TIMP3
COL6A1	0	1.0628	0.98	0.671	0	Fibroblasts	COL6A1
COL5A1	0	1.06027	0.931	0.472	0	Fibroblasts	COL5A1
COL6A2	0	1.05016	0.996	0.683	0	Fibroblasts	COL6A2
HGF	0	1.03082	0.771	0.264	0	Fibroblasts	HGF
TGFBI	0	1.03025	0.796	0.331	0	Fibroblasts	TGFBI
TAGLN	0	1.01658	0.968	0.778	0	Fibroblasts	TAGLN
FTL	0	0.997341	1	0.989	0	Fibroblasts	FTL
CILP	0	0.979133	0.446	0.109	0	Fibroblasts	CILP
NUPR1	0	0.966668	0.931	0.423	0	Fibroblasts	NUPR1
FBLN1	0	0.956562	0.902	0.472	0	Fibroblasts	FBLN1
PTN	0	0.953514	0.87	0.448	0	Fibroblasts	PTN
C1R	0	0.952993	0.822	0.296	0	Fibroblasts	C1R
SEPTIN11	0	0.948284	0.919	0.47	0	Fibroblasts	SEPTIN11
BST2	0	0.945899	0.817	0.325	0	Fibroblasts	BST2
CYP1B1	0	0.941473	0.667	0.284	0	Fibroblasts	CYP1B1
TNFAIP6	0	0.939521	0.52	0.109	0	Fibroblasts	TNFAIP6
KCNQ1OT1	0	0.926142	0.906	0.547	0	Fibroblasts	KCNQ1OT1
MMP2	0	0.925852	0.881	0.449	0	Fibroblasts	MMP2
PLAGL1	0	0.903397	0.82	0.324	0	Fibroblasts	PLAGL1
EMILIN1	0	0.90187	0.806	0.23	0	Fibroblasts	EMILIN1
CDH11	0	0.891197	0.815	0.352	0	Fibroblasts	CDH11
FBN1	0	0.888298	0.784	0.268	0	Fibroblasts	FBN1
COLEC11	0	0.878952	0.573	0.216	0	Fibroblasts	COLEC11
TNFAIP2	0	0.873453	0.491	0.14	0	Fibroblasts	TNFAIP2
HAS2	0	0.87245	0.575	0.093	0	Fibroblasts	HAS2
LGALS1	0	0.870794	0.996	0.877	0	Fibroblasts	LGALS1
DIO3	0	0.86753	0.425	0.072	0	Fibroblasts	DIO3
RARRES2	0	0.862096	0.837	0.413	0	Fibroblasts	RARRES2
RRBP1	0	0.861115	0.988	0.627	0	Fibroblasts	RRBP1
PPIB	0	0.84639	0.998	0.864	0	Fibroblasts	PPIB
IGFBP7	0	0.845241	0.99	0.899	0	Fibroblasts	IGFBP7
TFPI2	0	0.845078	0.688	0.359	0	Fibroblasts	TFPI2
NNMT	0	0.844243	0.548	0.189	0	Fibroblasts	NNMT
CTSC	0	0.842975	0.813	0.396	0	Fibroblasts	CTSC
RCN3	0	0.829767	0.704	0.26	0	Fibroblasts	RCN3
OLFML3	0	0.82653	0.769	0.279	0	Fibroblasts	OLFML3
SPATS2L	0	0.813587	0.923	0.509	0	Fibroblasts	SPATS2L
RCN1	0	0.808818	0.922	0.481	0	Fibroblasts	RCN1
LRP1	0	0.8044	0.844	0.365	0	Fibroblasts	LRP1
INHBA	0	0.801571	0.446	0.079	0	Fibroblasts	INHBA
HELLPAR	0	0.801179	0.496	0.102	0	Fibroblasts	HELLPAR
C1S	0	0.798591	0.728	0.243	0	Fibroblasts	C1S
ISLR	0	0.797804	0.662	0.161	0	Fibroblasts	ISLR
HYMAI	0	0.797659	0.53	0.104	0	Fibroblasts	HYMAI
PDGFRB	0	0.797281	0.657	0.136	0	Fibroblasts	PDGFRB
ANXA1	0	0.785754	0.568	0.187	0	Fibroblasts	ANXA1
ACTA2	0	0.785194	0.97	0.781	0	Fibroblasts	ACTA2
NFKBIA	0	0.781544	0.845	0.484	0	Fibroblasts	NFKBIA
MXRA5	0	0.780848	0.443	0.074	0	Fibroblasts	MXRA5
ACTG1	0	0.774974	0.999	0.837	0	Fibroblasts	ACTG1
BDKRB1	0	0.773068	0.438	0.066	0	Fibroblasts	BDKRB1
CXCL2	0	0.769762	0.357	0.107	0	Fibroblasts	CXCL2
S100A11	0	0.761816	0.994	0.69	0	Fibroblasts	S100A11
NR2F2	0	0.754842	0.688	0.249	0	Fibroblasts	NR2F2
TFPI	0	0.747177	0.819	0.332	0	Fibroblasts	TFPI
PLTP	0	0.74538	0.609	0.15	0	Fibroblasts	PLTP
PDGFRA	0	0.740916	0.601	0.088	0	Fibroblasts	PDGFRA
FILIP1L	0	0.729255	0.736	0.314	0	Fibroblasts	FILIP1L
ICAM1	0	0.725336	0.44	0.117	0	Fibroblasts	ICAM1
IL1R1	0	0.716347	0.597	0.136	0	Fibroblasts	IL1R1
PAPPA	0	0.713476	0.409	0.054	0	Fibroblasts	PAPPA
PLD3	0	0.713415	0.978	0.792	0	Fibroblasts	PLD3
MARCKS	0	0.71305	0.992	0.639	0	Fibroblasts	MARCKS
CERCAM	0	0.712443	0.647	0.232	0	Fibroblasts	CERCAM
CFI	0	0.711696	0.667	0.223	0	Fibroblasts	CFI
SRPX	0	0.710056	0.593	0.243	0	Fibroblasts	SRPX
CD248	0	0.709852	0.596	0.085	0	Fibroblasts	CD248
LITAF	0	0.709408	0.719	0.296	0	Fibroblasts	LITAF
ARID5B	0	0.708686	0.917	0.649	0	Fibroblasts	ARID5B
FSTL1	0	0.70398	0.936	0.616	0	Fibroblasts	FSTL1
SPON1	0	0.703612	0.603	0.128	0	Fibroblasts	SPON1
CSRP2	0	0.703597	0.942	0.767	0	Fibroblasts	CSRP2
GPC6	0	0.689632	0.66	0.201	0	Fibroblasts	GPC6
CST3	0	0.687468	0.974	0.795	0	Fibroblasts	CST3
SERPING1	0	0.684873	0.587	0.09	0	Fibroblasts	SERPING1
SERPINH1	0	0.681194	0.982	0.688	0	Fibroblasts	SERPINH1
SERPINE1	0	0.678353	0.498	0.214	0	Fibroblasts	SERPINE1
ZEB2	0	0.675211	0.742	0.325	0	Fibroblasts	ZEB2
SRPX2	0	0.674996	0.583	0.108	0	Fibroblasts	SRPX2
PDLIM3	0	0.674846	0.87	0.583	0	Fibroblasts	PDLIM3
MXRA8	0	0.667981	0.556	0.08	0	Fibroblasts	MXRA8
FKBP10	0	0.665787	0.719	0.316	0	Fibroblasts	FKBP10
IFITM3	0	0.657139	0.997	0.879	0	Fibroblasts	IFITM3
GLIPR1	0	0.656497	0.609	0.188	0	Fibroblasts	GLIPR1
SELENOM	0	0.655874	0.897	0.573	0	Fibroblasts	SELENOM
CALD1	0	0.654298	0.999	0.934	0	Fibroblasts	CALD1
THY1	0	0.647835	0.766	0.349	0	Fibroblasts	THY1
ANXA5	0	0.641173	0.99	0.918	0	Fibroblasts	ANXA5
SSR2	0	0.638533	0.982	0.763	0	Fibroblasts	SSR2
NRK	0	0.638459	0.415	0.059	0	Fibroblasts	NRK
FBLN5	0	0.63308	0.468	0.1	0	Fibroblasts	FBLN5
ADAMTS1	0	0.632845	0.63	0.326	0	Fibroblasts	ADAMTS1
NPW	0	0.629648	0.494	0.131	0	Fibroblasts	NPW
THBS1	0	0.627842	0.852	0.584	0	Fibroblasts	THBS1
ECM1	0	0.626076	0.531	0.102	0	Fibroblasts	ECM1
THBS2	0	0.624452	0.508	0.066	0	Fibroblasts	THBS2
H3F3B	0	0.624361	0.999	0.944	0	Fibroblasts	H3F3B
P4HA1	0	0.623835	0.784	0.522	0	Fibroblasts	P4HA1
CCN2	0	0.622416	0.892	0.741	0	Fibroblasts	CCN2
FMOD	0	0.616347	0.526	0.094	0	Fibroblasts	FMOD
FAP	0	0.61376	0.466	0.075	0	Fibroblasts	FAP
MIR100HG	0	0.61028	0.63	0.215	0	Fibroblasts	MIR100HG
RBP1	0	0.60547	0.961	0.791	0	Fibroblasts	RBP1
ATP6AP2	0	0.605445	0.955	0.701	0	Fibroblasts	ATP6AP2
KDELR2	0	0.602836	0.912	0.634	0	Fibroblasts	KDELR2
NFKB1	0	0.602311	0.558	0.255	0	Fibroblasts	NFKB1
SELENOP	0	0.591605	0.826	0.58	0	Fibroblasts	SELENOP
SSR4	0	0.591068	0.987	0.87	0	Fibroblasts	SSR4
PRRX1	0	0.59077	0.417	0.063	0	Fibroblasts	PRRX1
SEC61B	0	0.590657	0.966	0.73	0	Fibroblasts	SEC61B
VIM	0	0.585659	0.999	0.961	0	Fibroblasts	VIM
CRISPLD2	0	0.584022	0.514	0.097	0	Fibroblasts	CRISPLD2
PLAT	0	0.583337	0.566	0.155	0	Fibroblasts	PLAT
FCGRT	0	0.57999	0.867	0.543	0	Fibroblasts	FCGRT
SEPTIN6	0	0.570632	0.628	0.295	0	Fibroblasts	SEPTIN6
LTBP4	0	0.568891	0.608	0.185	0	Fibroblasts	LTBP4
CKAP4	0	0.567354	0.88	0.616	0	Fibroblasts	CKAP4
EVA1B	0	0.563783	0.741	0.34	0	Fibroblasts	EVA1B
P4HB	0	0.560159	0.971	0.816	0	Fibroblasts	P4HB
KDELR1	0	0.552275	0.946	0.726	0	Fibroblasts	KDELR1
IGFBP4	0	0.551493	0.914	0.602	0	Fibroblasts	IGFBP4
EMP3	0	0.549129	0.963	0.773	0	Fibroblasts	EMP3
TPM4	0	0.548216	0.997	0.842	0	Fibroblasts	TPM4
REL	0	0.545985	0.547	0.24	0	Fibroblasts	REL
NFE2L2	0	0.541569	0.931	0.688	0	Fibroblasts	NFE2L2
PRDX4	0	0.540578	0.857	0.625	0	Fibroblasts	PRDX4
CD63	0	0.540564	1	0.99	0	Fibroblasts	CD63
ITM2C	0	0.540263	0.855	0.521	0	Fibroblasts	ITM2C
PTGS2	0	0.539846	0.342	0.06	0	Fibroblasts	PTGS2
PLOD2	0	0.537769	0.748	0.455	0	Fibroblasts	PLOD2
DNM3OS	0	0.533299	0.503	0.101	0	Fibroblasts	DNM3OS
LINC00632	0	0.53278	0.471	0.098	0	Fibroblasts	LINC00632
OSTC	0	0.531858	0.947	0.726	0	Fibroblasts	OSTC
GEM	0	0.531252	0.421	0.076	0	Fibroblasts	GEM
SSC5D	0	0.525027	0.44	0.072	0	Fibroblasts	SSC5D
KDELR3	0	0.524876	0.475	0.112	0	Fibroblasts	KDELR3
FAM114A1	0	0.523739	0.715	0.412	0	Fibroblasts	FAM114A1
MMP23B	0	0.523294	0.576	0.26	0	Fibroblasts	MMP23B
FBLN2	0	0.52303	0.463	0.079	0	Fibroblasts	FBLN2
TTC3	0	0.522338	0.972	0.782	0	Fibroblasts	TTC3
LOX	0	0.51436	0.4	0.063	0	Fibroblasts	LOX
GPX8	0	0.510757	0.752	0.456	0	Fibroblasts	GPX8
AEBP1	0	0.510256	0.605	0.304	0	Fibroblasts	AEBP1
ITM2B	0	0.510106	0.993	0.91	0	Fibroblasts	ITM2B
ARF4	0	0.50914	0.883	0.624	0	Fibroblasts	ARF4
EFEMP2	0	0.504207	0.826	0.56	0	Fibroblasts	EFEMP2
GXYLT2	0	0.502561	0.42	0.096	0	Fibroblasts	GXYLT2
RUNX1	0	0.502278	0.484	0.107	0	Fibroblasts	RUNX1
LIMA1	0	0.499749	0.65	0.294	0	Fibroblasts	LIMA1
CRTAP	0	0.495063	0.682	0.37	0	Fibroblasts	CRTAP
NFKBIZ	0	0.494634	0.54	0.196	0	Fibroblasts	NFKBIZ
EDNRA	0	0.492043	0.673	0.404	0	Fibroblasts	EDNRA
MYDGF	0	0.492005	0.795	0.509	0	Fibroblasts	MYDGF
SEZ6L2	0	0.491514	0.508	0.133	0	Fibroblasts	SEZ6L2
PTK7	0	0.490026	0.531	0.206	0	Fibroblasts	PTK7
LOXL2	0	0.488955	0.529	0.253	0	Fibroblasts	LOXL2
PRELP	0	0.488368	0.368	0.054	0	Fibroblasts	PRELP
SERF2	0	0.488333	1	0.993	0	Fibroblasts	SERF2
TMSB4X	0	0.480933	1	0.911	0	Fibroblasts	TMSB4X
SEC62	0	0.48054	0.969	0.769	0	Fibroblasts	SEC62
FOXP1	0	0.475169	0.914	0.731	0	Fibroblasts	FOXP1
TNFAIP3	0	0.472962	0.37	0.114	0	Fibroblasts	TNFAIP3
GBP1	0	0.472626	0.459	0.087	0	Fibroblasts	GBP1
INAFM1	0	0.472137	0.462	0.106	0	Fibroblasts	INAFM1
TSHZ2	0	0.471155	0.782	0.537	0	Fibroblasts	TSHZ2
MAP3K8	0	0.465413	0.471	0.1	0	Fibroblasts	MAP3K8
SAMD11	0	0.465007	0.447	0.085	0	Fibroblasts	SAMD11
ALCAM	0	0.460334	0.474	0.213	0	Fibroblasts	ALCAM
P3H1	0	0.459798	0.505	0.14	0	Fibroblasts	P3H1
PLXDC2	0	0.459565	0.419	0.09	0	Fibroblasts	PLXDC2
RNF24	0	0.458113	0.525	0.168	0	Fibroblasts	RNF24
NR2F1	0	0.458002	0.307	0.048	0	Fibroblasts	NR2F1
IFI16	0	0.457235	0.693	0.388	0	Fibroblasts	IFI16
VMP1	0	0.455822	0.82	0.552	0	Fibroblasts	VMP1
C12orf57	0	0.454331	0.978	0.86	0	Fibroblasts	C12orf57
UGCG	0	0.453939	0.609	0.327	0	Fibroblasts	UGCG
MIR503HG	0	0.453771	0.397	0.104	0	Fibroblasts	MIR503HG
FOSB	0	0.450779	0.781	0.559	0	Fibroblasts	FOSB
PTGIS	0	0.450088	0.427	0.068	0	Fibroblasts	PTGIS
RABAC1	0	0.449706	0.967	0.856	0	Fibroblasts	RABAC1
LY6E	0	0.449601	0.504	0.153	0	Fibroblasts	LY6E
NTM	0	0.448046	0.322	0.035	0	Fibroblasts	NTM
MAML2	0	0.446131	0.487	0.161	0	Fibroblasts	MAML2
NPC2	0	0.446068	0.934	0.791	0	Fibroblasts	NPC2
TPT1	0	0.442535	1	0.999	0	Fibroblasts	TPT1
NCOA7	0	0.441063	0.666	0.351	0	Fibroblasts	NCOA7
COL16A1	0	0.440997	0.523	0.213	0	Fibroblasts	COL16A1
SOX4	0	0.439456	0.978	0.849	0	Fibroblasts	SOX4
SULF1	0	0.439093	0.354	0.052	0	Fibroblasts	SULF1
PHLDA1	0	0.437882	0.827	0.534	0	Fibroblasts	PHLDA1
EEF1A1	0	0.436804	1	1	0	Fibroblasts	EEF1A1
YIF1A	0	0.436631	0.653	0.412	0	Fibroblasts	YIF1A
NGFR	0	0.436296	0.385	0.077	0	Fibroblasts	NGFR
FIBIN	0	0.435672	0.337	0.044	0	Fibroblasts	FIBIN
MAPK10	0	0.435663	0.42	0.078	0	Fibroblasts	MAPK10
SQSTM1	0	0.434035	0.95	0.839	0	Fibroblasts	SQSTM1
DDR2	0	0.433594	0.43	0.066	0	Fibroblasts	DDR2
CILP2	0	0.433497	0.341	0.035	0	Fibroblasts	CILP2
COL9A3	0	0.433293	0.367	0.052	0	Fibroblasts	COL9A3
ZFAS1	0	0.432653	0.97	0.796	0	Fibroblasts	ZFAS1
ARHGAP28	0	0.432337	0.436	0.118	0	Fibroblasts	ARHGAP28
LOXL1	0	0.430383	0.47	0.151	0	Fibroblasts	LOXL1
IFIT3	0	0.429916	0.368	0.083	0	Fibroblasts	IFIT3
PDIA6	0	0.428669	0.971	0.797	0	Fibroblasts	PDIA6
TMED3	0	0.428289	0.553	0.268	0	Fibroblasts	TMED3
PTGES	0	0.428118	0.361	0.05	0	Fibroblasts	PTGES
FKBP7	0	0.426971	0.448	0.095	0	Fibroblasts	FKBP7
QPRT	0	0.426498	0.914	0.683	0	Fibroblasts	QPRT
CALU	0	0.420428	0.985	0.873	0	Fibroblasts	CALU
PLS3	0	0.419116	0.892	0.632	0	Fibroblasts	PLS3
PLPP1	0	0.418842	0.466	0.159	0	Fibroblasts	PLPP1
GAS5	0	0.418576	0.941	0.748	0	Fibroblasts	GAS5
LAMC3	0	0.418519	0.384	0.063	0	Fibroblasts	LAMC3
NAV3	0	0.418009	0.44	0.123	0	Fibroblasts	NAV3
SLC16A2	0	0.414084	0.419	0.113	0	Fibroblasts	SLC16A2
CLTA	0	0.41353	0.928	0.716	0	Fibroblasts	CLTA
NACA	0	0.41213	0.999	0.99	0	Fibroblasts	NACA
HSP90B1	0	0.411792	0.995	0.906	0	Fibroblasts	HSP90B1
GPC3	0	0.411549	0.343	0.094	0	Fibroblasts	GPC3
ERLEC1	0	0.411142	0.761	0.526	0	Fibroblasts	ERLEC1
NPM1	0	0.410566	0.996	0.963	0	Fibroblasts	NPM1
PPP1R14A	0	0.408743	0.394	0.145	0	Fibroblasts	PPP1R14A
SEC31A	0	0.408556	0.873	0.639	0	Fibroblasts	SEC31A
IFITM2	0	0.407861	0.864	0.609	0	Fibroblasts	IFITM2
ACTB	0	0.407622	0.999	0.898	0	Fibroblasts	ACTB
CYTOR	0	0.406569	0.767	0.536	0	Fibroblasts	CYTOR
PTMA	0	0.405961	0.999	0.976	0	Fibroblasts	PTMA
MAGED2	0	0.405409	0.98	0.895	0	Fibroblasts	MAGED2
GPX7	0	0.404946	0.573	0.322	0	Fibroblasts	GPX7
MYOF	0	0.40306	0.468	0.109	0	Fibroblasts	MYOF
CDC42EP5	0	0.400973	0.483	0.139	0	Fibroblasts	CDC42EP5
EPS8	0	0.400434	0.473	0.147	0	Fibroblasts	EPS8
B4GALT1	0	0.399191	0.491	0.191	0	Fibroblasts	B4GALT1
SULF2	0	0.398723	0.587	0.328	0	Fibroblasts	SULF2
CARMN	0	0.398116	0.43	0.163	0	Fibroblasts	CARMN
SIL1	0	0.39727	0.539	0.256	0	Fibroblasts	SIL1
FTH1	0	0.397018	1	0.998	0	Fibroblasts	FTH1
H2AFJ	0	0.395341	0.815	0.6	0	Fibroblasts	H2AFJ
TMEM98	0	0.395054	0.521	0.213	0	Fibroblasts	TMEM98
PDIA3	0	0.394462	0.966	0.784	0	Fibroblasts	PDIA3
F2R	0	0.393974	0.53	0.204	0	Fibroblasts	F2R
ADAMTS2	0	0.393051	0.388	0.063	0	Fibroblasts	ADAMTS2
NOTCH3	0	0.392928	0.409	0.094	0	Fibroblasts	NOTCH3
DSEL	0	0.392249	0.405	0.102	0	Fibroblasts	DSEL
ITGA1	0	0.391099	0.585	0.272	0	Fibroblasts	ITGA1
PNRC1	0	0.390846	0.971	0.907	0	Fibroblasts	PNRC1
B2M	0	0.390193	1	0.991	0	Fibroblasts	B2M
PGLS	0	0.389808	0.759	0.519	0	Fibroblasts	PGLS
TPM2	0	0.389474	0.988	0.891	0	Fibroblasts	TPM2
BNIP3L	0	0.389162	0.824	0.579	0	Fibroblasts	BNIP3L
TGFBR3	0	0.38652	0.348	0.098	0	Fibroblasts	TGFBR3
TYMP	0	0.386409	0.38	0.09	0	Fibroblasts	TYMP
ENC1	0	0.384152	0.584	0.304	0	Fibroblasts	ENC1
PGM3	0	0.38383	0.504	0.205	0	Fibroblasts	PGM3
ADGRA2	0	0.382614	0.427	0.1	0	Fibroblasts	ADGRA2
RACK1	0	0.381686	1	0.989	0	Fibroblasts	RACK1
CALR	0	0.381469	0.989	0.912	0	Fibroblasts	CALR
LMAN1	0	0.379646	0.829	0.642	0	Fibroblasts	LMAN1
WNT4	0	0.378866	0.317	0.037	0	Fibroblasts	WNT4
FKBP14	0	0.378796	0.461	0.178	0	Fibroblasts	FKBP14
RARRES1	0	0.375506	0.305	0.058	0	Fibroblasts	RARRES1
SESN3	0	0.370335	0.485	0.217	0	Fibroblasts	SESN3
CD81	0	0.36775	0.996	0.954	0	Fibroblasts	CD81
IFT20	0	0.365632	0.49	0.208	0	Fibroblasts	IFT20
RAB31	0	0.365212	0.454	0.136	0	Fibroblasts	RAB31
COL4A2	0	0.364913	0.987	0.882	0	Fibroblasts	COL4A2
EML4	0	0.364891	0.544	0.245	0	Fibroblasts	EML4
CD99	0	0.364014	0.939	0.805	0	Fibroblasts	CD99
C4orf48	0	0.363373	0.823	0.576	0	Fibroblasts	C4orf48
ITGA8	0	0.363248	0.327	0.097	0	Fibroblasts	ITGA8
CPQ	0	0.362615	0.406	0.09	0	Fibroblasts	CPQ
LSAMP	0	0.362481	0.349	0.054	0	Fibroblasts	LSAMP
TXNDC5	0	0.361899	0.421	0.158	0	Fibroblasts	TXNDC5
MMP14	0	0.359981	0.556	0.238	0	Fibroblasts	MMP14
MEST	0	0.359142	0.369	0.116	0	Fibroblasts	MEST
TGFB3	0	0.354124	0.347	0.076	0	Fibroblasts	TGFB3
NME2	0	0.35367	0.996	0.956	0	Fibroblasts	NME2
FXYD5	0	0.352847	0.509	0.224	0	Fibroblasts	FXYD5
PDLIM2	0	0.35245	0.416	0.167	0	Fibroblasts	PDLIM2
RNF145	0	0.349432	0.532	0.27	0	Fibroblasts	RNF145
PDGFRL	0	0.348238	0.327	0.052	0	Fibroblasts	PDGFRL
P4HA3	0	0.344862	0.311	0.042	0	Fibroblasts	P4HA3
TCEAL7	0	0.344177	0.498	0.174	0	Fibroblasts	TCEAL7
PIEZO2	0	0.344107	0.365	0.107	0	Fibroblasts	PIEZO2
LINC02802	0	0.343137	0.441	0.155	0	Fibroblasts	LINC02802
PDE3A	0	0.342455	0.333	0.05	0	Fibroblasts	PDE3A
COL4A1	0	0.342368	0.98	0.802	0	Fibroblasts	COL4A1
NFIX	0	0.342133	0.368	0.069	0	Fibroblasts	NFIX
EEF1B2	0	0.342001	0.997	0.963	0	Fibroblasts	EEF1B2
TCF25	0	0.341237	0.959	0.811	0	Fibroblasts	TCF25
HDLBP	0	0.34071	0.908	0.761	0	Fibroblasts	HDLBP
NUCB2	0	0.340069	0.824	0.64	0	Fibroblasts	NUCB2
EGFR	0	0.339347	0.396	0.116	0	Fibroblasts	EGFR
SERP1	0	0.338607	0.773	0.563	0	Fibroblasts	SERP1
EIF4A1	0	0.33768	0.985	0.888	0	Fibroblasts	EIF4A1
SH3BGRL3	0	0.3352	0.845	0.536	0	Fibroblasts	SH3BGRL3
P3H3	0	0.334294	0.353	0.055	0	Fibroblasts	P3H3
EIF3E	0	0.33387	0.945	0.818	0	Fibroblasts	EIF3E
PDE1A	0	0.333658	0.328	0.057	0	Fibroblasts	PDE1A
OLFML1	0	0.333559	0.33	0.033	0	Fibroblasts	OLFML1
COPZ2	0	0.332206	0.38	0.114	0	Fibroblasts	COPZ2
CNN3	0	0.332148	0.774	0.564	0	Fibroblasts	CNN3
SEC11A	0	0.330775	0.897	0.723	0	Fibroblasts	SEC11A
MMP16	0	0.329994	0.332	0.07	0	Fibroblasts	MMP16
GLT8D2	0	0.327604	0.326	0.044	0	Fibroblasts	GLT8D2
HMGN1	0	0.326364	0.959	0.761	0	Fibroblasts	HMGN1
RASGEF1B	0	0.325963	0.343	0.089	0	Fibroblasts	RASGEF1B
EPB41L2	0	0.325095	0.597	0.289	0	Fibroblasts	EPB41L2
ITPR1	0	0.323773	0.339	0.085	0	Fibroblasts	ITPR1
FKBP11	0	0.322854	0.361	0.104	0	Fibroblasts	FKBP11
BICC1	0	0.322439	0.369	0.086	0	Fibroblasts	BICC1
TRPS1	0	0.322027	0.351	0.079	0	Fibroblasts	TRPS1
UBA52	0	0.321535	0.999	0.981	0	Fibroblasts	UBA52
GFPT2	0	0.321472	0.305	0.052	0	Fibroblasts	GFPT2
LXN	0	0.320434	0.418	0.162	0	Fibroblasts	LXN
CD302	0	0.320176	0.353	0.09	0	Fibroblasts	CD302
BNC2	0	0.319092	0.304	0.035	0	Fibroblasts	BNC2
PAMR1	0	0.31831	0.306	0.041	0	Fibroblasts	PAMR1
CLEC2B	0	0.318137	0.385	0.135	0	Fibroblasts	CLEC2B
TMED9	0	0.31747	0.885	0.713	0	Fibroblasts	TMED9
LAPTM4A	0	0.316975	0.977	0.899	0	Fibroblasts	LAPTM4A
PYCR1	0	0.316878	0.363	0.105	0	Fibroblasts	PYCR1
SEC24D	0	0.316243	0.42	0.152	0	Fibroblasts	SEC24D
RAB13	0	0.313053	0.891	0.737	0	Fibroblasts	RAB13
ATP6V0E1	0	0.312498	0.916	0.781	0	Fibroblasts	ATP6V0E1
CREB3L1	0	0.309725	0.326	0.055	0	Fibroblasts	CREB3L1
RELB	0	0.309671	0.392	0.143	0	Fibroblasts	RELB
CYBRD1	0	0.307478	0.344	0.062	0	Fibroblasts	CYBRD1
ABCA8	0	0.304777	0.302	0.081	0	Fibroblasts	ABCA8
DAD1	0	0.302534	0.934	0.804	0	Fibroblasts	DAD1
FLNA	0	0.300187	0.85	0.569	0	Fibroblasts	FLNA
QSOX1	9.08097e-307	0.408865	0.455	0.212	2.25344e-302	Fibroblasts	QSOX1
GNG12	2.7754e-304	0.328944	0.515	0.267	6.88715e-300	Fibroblasts	GNG12
SULT1C4	1.17091e-303	0.326158	0.403	0.158	2.90562e-299	Fibroblasts	SULT1C4
TIMP2	1.70162e-302	0.358914	0.625	0.401	4.22257e-298	Fibroblasts	TIMP2
FHL3	4.17661e-299	0.305079	0.436	0.182	1.03643e-294	Fibroblasts	FHL3
IKBIP	1.62442e-295	0.326455	0.486	0.233	4.031e-291	Fibroblasts	IKBIP
IRF1	1.67203e-295	0.423228	0.5	0.263	4.14914e-291	Fibroblasts	IRF1
P3H4	3.8973e-293	0.304036	0.416	0.18	9.67115e-289	Fibroblasts	P3H4
EGR1	3.72969e-291	0.373636	0.809	0.599	9.25522e-287	Fibroblasts	EGR1
ID3	2.82814e-289	0.405587	0.79	0.568	7.01803e-285	Fibroblasts	ID3
BTG3	2.03403e-286	0.348266	0.604	0.386	5.04744e-282	Fibroblasts	BTG3
ZFP36L1	8.25902e-285	0.336366	0.934	0.794	2.04948e-280	Fibroblasts	ZFP36L1
MATN2	3.24806e-284	0.362479	0.427	0.194	8.06006e-280	Fibroblasts	MATN2
RBM3	7.43713e-282	0.301545	0.677	0.458	1.84552e-277	Fibroblasts	RBM3
CXCL8	1.8399e-278	1.21955	0.424	0.215	4.56571e-274	Fibroblasts	CXCL8
HTRA1	2.04375e-278	0.323393	0.716	0.507	5.07156e-274	Fibroblasts	HTRA1
SH3BGRL	9.30785e-277	0.327592	0.627	0.423	2.30974e-272	Fibroblasts	SH3BGRL
PRSS35	1.53576e-256	0.31407	0.361	0.148	3.81098e-252	Fibroblasts	PRSS35
BACH1	4.57925e-256	0.302051	0.47	0.238	1.13634e-251	Fibroblasts	BACH1
SYNJ2	1.91691e-254	0.305772	0.441	0.205	4.75682e-250	Fibroblasts	SYNJ2
KLF2	3.31514e-254	0.400323	0.46	0.238	8.22651e-250	Fibroblasts	KLF2
NINJ1	1.7017e-251	0.331079	0.417	0.203	4.22277e-247	Fibroblasts	NINJ1
FOS	2.01487e-244	0.438022	0.945	0.865	4.99989e-240	Fibroblasts	FOS
RAB34	5.8189e-244	0.303954	0.561	0.358	1.44396e-239	Fibroblasts	RAB34
PTGDS	3.04714e-239	0.780592	0.516	0.325	7.56147e-235	Fibroblasts	PTGDS
PROCR	4.07327e-235	0.372825	0.403	0.19	1.01078e-230	Fibroblasts	PROCR
TMEM208	3.48074e-231	0.306196	0.54	0.349	8.63745e-227	Fibroblasts	TMEM208
SNHG32	1.69927e-230	0.306012	0.654	0.477	4.21673e-226	Fibroblasts	SNHG32
P4HA2	1.26451e-227	0.399592	0.539	0.354	3.13788e-223	Fibroblasts	P4HA2
CCDC144NL-AS1	1.28482e-225	0.311559	0.59	0.382	3.18827e-221	Fibroblasts	CCDC144NL-AS1
CCN1	1.9183e-220	0.47751	0.678	0.502	4.76027e-216	Fibroblasts	CCN1
CTSL	5.49201e-220	0.306479	0.549	0.355	1.36284e-215	Fibroblasts	CTSL
XBP1	1.68162e-219	0.320556	0.589	0.404	4.17293e-215	Fibroblasts	XBP1
COL15A1	1.83341e-211	0.345162	0.396	0.189	4.5496e-207	Fibroblasts	COL15A1
MDK	6.77502e-211	0.314879	0.892	0.734	1.68122e-206	Fibroblasts	MDK
MAGI2-AS3	2.76016e-210	0.307851	0.557	0.378	6.84934e-206	Fibroblasts	MAGI2-AS3
IL6ST	7.47386e-208	0.319553	0.839	0.703	1.85464e-203	Fibroblasts	IL6ST
NME1	5.27552e-206	0.30076	0.577	0.404	1.30912e-201	Fibroblasts	NME1
IER3	9.61395e-201	0.584521	0.935	0.862	2.3857e-196	Fibroblasts	IER3
TSC22D1	1.42943e-196	0.353541	0.916	0.832	3.54714e-192	Fibroblasts	TSC22D1
TSC22D3	2.45878e-190	0.300789	0.666	0.522	6.10145e-186	Fibroblasts	TSC22D3
NID1	2.23008e-188	0.305113	0.7	0.524	5.53393e-184	Fibroblasts	NID1
DLG1	1.18892e-174	0.323491	0.432	0.255	2.95031e-170	Fibroblasts	DLG1
CEBPD	1.84246e-174	0.422959	0.911	0.817	4.57207e-170	Fibroblasts	CEBPD
CXCL12	1.08179e-173	0.418544	0.499	0.324	2.68446e-169	Fibroblasts	CXCL12
VCAM1	1.22256e-165	0.561799	0.478	0.334	3.03379e-161	Fibroblasts	VCAM1
AGT	2.67017e-160	0.736898	0.352	0.201	6.62603e-156	Fibroblasts	AGT
TNFAIP8	3.07402e-149	0.393586	0.438	0.299	7.62819e-145	Fibroblasts	TNFAIP8
SOD2	3.33111e-127	0.486314	0.708	0.655	8.26616e-123	Fibroblasts	SOD2
CDKN1C	2.0744e-93	0.316042	0.498	0.401	5.14763e-89	Fibroblasts	CDKN1C
ZFP36	4.49287e-81	0.375159	0.453	0.357	1.11491e-76	Fibroblasts	ZFP36
TTN	0	2.6793	1	0.84	0	Cardiomyocytes	TTN
MYH7	0	2.39449	0.983	0.735	0	Cardiomyocytes	MYH7
MYL7	0	2.05884	1	0.927	0	Cardiomyocytes	MYL7
ACTC1	0	2.02533	1	0.939	0	Cardiomyocytes	ACTC1
MYL4	0	1.99172	0.992	0.744	0	Cardiomyocytes	MYL4
NPPB	0	1.98641	0.852	0.819	0	Cardiomyocytes	NPPB
TNNT2	0	1.98209	1	0.893	0	Cardiomyocytes	TNNT2
ANKRD1	0	1.97437	0.968	0.793	0	Cardiomyocytes	ANKRD1
TNNI1	0	1.94132	0.998	0.782	0	Cardiomyocytes	TNNI1
MYL3	0	1.92751	0.998	0.79	0	Cardiomyocytes	MYL3
MYL2	0	1.92331	0.998	0.912	0	Cardiomyocytes	MYL2
TNNC1	0	1.9187	1	0.86	0	Cardiomyocytes	TNNC1
CKM	0	1.8406	0.99	0.603	0	Cardiomyocytes	CKM
CRYAB	0	1.78866	0.994	0.69	0	Cardiomyocytes	CRYAB
CSRP3	0	1.74457	0.995	0.678	0	Cardiomyocytes	CSRP3
FABP3	0	1.6511	0.963	0.569	0	Cardiomyocytes	FABP3
TNNI3	0	1.64395	0.84	0.449	0	Cardiomyocytes	TNNI3
PLN	0	1.64092	0.991	0.659	0	Cardiomyocytes	PLN
EMC10	0	1.63316	0.75	0.254	0	Cardiomyocytes	EMC10
HSPB7	0	1.63246	0.99	0.589	0	Cardiomyocytes	HSPB7
TPM1	0	1.62684	1	1	0	Cardiomyocytes	TPM1
NEBL	0	1.55895	0.982	0.413	0	Cardiomyocytes	NEBL
SLC25A4	0	1.53477	0.994	0.652	0	Cardiomyocytes	SLC25A4
MYH6	0	1.53028	0.601	0.211	0	Cardiomyocytes	MYH6
NPPA	0	1.51396	0.84	0.59	0	Cardiomyocytes	NPPA
SLC8A1	0	1.50611	0.978	0.423	0	Cardiomyocytes	SLC8A1
DES	0	1.492	0.981	0.683	0	Cardiomyocytes	DES
TCAP	0	1.45072	0.767	0.25	0	Cardiomyocytes	TCAP
SMPX	0	1.44118	0.959	0.477	0	Cardiomyocytes	SMPX
ACTN2	0	1.42911	0.975	0.451	0	Cardiomyocytes	ACTN2
ENO3	0	1.42543	0.949	0.478	0	Cardiomyocytes	ENO3
MYOM1	0	1.40732	0.95	0.331	0	Cardiomyocytes	MYOM1
SORBS2	0	1.40316	0.964	0.42	0	Cardiomyocytes	SORBS2
LDB3	0	1.40264	0.952	0.391	0	Cardiomyocytes	LDB3
MT1G	0	1.38594	0.738	0.517	0	Cardiomyocytes	MT1G
TGM2	0	1.3398	0.987	0.623	0	Cardiomyocytes	TGM2
MT1E	0	1.33841	0.892	0.654	0	Cardiomyocytes	MT1E
RYR2	0	1.31846	0.909	0.246	0	Cardiomyocytes	RYR2
MYBPC3	0	1.30868	0.95	0.421	0	Cardiomyocytes	MYBPC3
PDLIM5	0	1.29926	0.994	0.611	0	Cardiomyocytes	PDLIM5
CMYA5	0	1.27116	0.89	0.473	0	Cardiomyocytes	CMYA5
MB	0	1.25109	0.766	0.237	0	Cardiomyocytes	MB
LINC00881	0	1.24148	0.886	0.333	0	Cardiomyocytes	LINC00881
FITM1	0	1.23043	0.767	0.205	0	Cardiomyocytes	FITM1
MYL9	0	1.22268	0.997	0.938	0	Cardiomyocytes	MYL9
NEXN	0	1.22204	0.987	0.677	0	Cardiomyocytes	NEXN
MT1X	0	1.20997	0.781	0.562	0	Cardiomyocytes	MT1X
PFKP	0	1.20504	0.97	0.511	0	Cardiomyocytes	PFKP
POPDC2	0	1.198	0.914	0.343	0	Cardiomyocytes	POPDC2
TRDN	0	1.18996	0.888	0.224	0	Cardiomyocytes	TRDN
HSPB3	0	1.1876	0.752	0.188	0	Cardiomyocytes	HSPB3
PGAM2	0	1.16347	0.659	0.102	0	Cardiomyocytes	PGAM2
PDE4DIP	0	1.15768	0.958	0.406	0	Cardiomyocytes	PDE4DIP
NKX2-5	0	1.11872	0.831	0.226	0	Cardiomyocytes	NKX2-5
MASP1	0	1.10701	0.839	0.258	0	Cardiomyocytes	MASP1
COX6A2	0	1.10584	0.6	0.143	0	Cardiomyocytes	COX6A2
PKP2	0	1.1022	0.875	0.241	0	Cardiomyocytes	PKP2
MYOZ2	0	1.09336	0.786	0.22	0	Cardiomyocytes	MYOZ2
DMD	0	1.08374	0.776	0.121	0	Cardiomyocytes	DMD
PEG10	0	1.08303	0.758	0.396	0	Cardiomyocytes	PEG10
SYNPO2L	0	1.0789	0.757	0.132	0	Cardiomyocytes	SYNPO2L
APOBEC2	0	1.06718	0.729	0.129	0	Cardiomyocytes	APOBEC2
FLNC	0	1.06499	0.832	0.359	0	Cardiomyocytes	FLNC
BNIP3	0	1.05705	0.843	0.651	0	Cardiomyocytes	BNIP3
CHCHD10	0	1.05435	0.895	0.564	0	Cardiomyocytes	CHCHD10
ATP2A2	0	1.05393	0.93	0.581	0	Cardiomyocytes	ATP2A2
XIRP1	0	1.05063	0.822	0.213	0	Cardiomyocytes	XIRP1
SMYD1	0	1.04988	0.814	0.189	0	Cardiomyocytes	SMYD1
SH3BGR	0	1.04802	0.8	0.218	0	Cardiomyocytes	SH3BGR
SELENOW	0	1.04674	0.996	0.965	0	Cardiomyocytes	SELENOW
MDH1	0	1.03841	0.983	0.747	0	Cardiomyocytes	MDH1
MYLK3	0	1.03321	0.806	0.163	0	Cardiomyocytes	MYLK3
CKMT2	0	1.01549	0.796	0.157	0	Cardiomyocytes	CKMT2
LMOD2	0	1.0058	0.688	0.086	0	Cardiomyocytes	LMOD2
AC020909.2	0	1.00469	0.856	0.524	0	Cardiomyocytes	AC020909.2
CRIP2	0	0.996456	0.968	0.678	0	Cardiomyocytes	CRIP2
COX7A1	0	0.995498	0.756	0.446	0	Cardiomyocytes	COX7A1
DSP	0	0.994767	0.946	0.421	0	Cardiomyocytes	DSP
ZNF330	0	0.990953	0.806	0.381	0	Cardiomyocytes	ZNF330
EEF1A2	0	0.979327	0.745	0.144	0	Cardiomyocytes	EEF1A2
PPP1R12B	0	0.975138	0.815	0.256	0	Cardiomyocytes	PPP1R12B
AHNAK2	0	0.969026	0.48	0.106	0	Cardiomyocytes	AHNAK2
FXYD1	0	0.958295	0.923	0.677	0	Cardiomyocytes	FXYD1
HACD1	0	0.920357	0.73	0.134	0	Cardiomyocytes	HACD1
FHL2	0	0.917711	0.902	0.707	0	Cardiomyocytes	FHL2
ALPK2	0	0.912846	0.709	0.105	0	Cardiomyocytes	ALPK2
ASB2	0	0.905172	0.661	0.073	0	Cardiomyocytes	ASB2
COX5A	0	0.902982	0.951	0.833	0	Cardiomyocytes	COX5A
GAPDH	0	0.891576	0.999	1	0	Cardiomyocytes	GAPDH
PDLIM1	0	0.890429	0.842	0.417	0	Cardiomyocytes	PDLIM1
RRAD	0	0.869497	0.58	0.112	0	Cardiomyocytes	RRAD
ATP13A3	0	0.853893	0.844	0.471	0	Cardiomyocytes	ATP13A3
AL136171.2	0	0.842399	0.52	0.059	0	Cardiomyocytes	AL136171.2
S100A4	0	0.84085	0.554	0.141	0	Cardiomyocytes	S100A4
MTUS2	0	0.840221	0.602	0.06	0	Cardiomyocytes	MTUS2
PAM	0	0.82918	0.907	0.463	0	Cardiomyocytes	PAM
SNTA1	0	0.825338	0.689	0.126	0	Cardiomyocytes	SNTA1
PGK1	0	0.820556	0.922	0.831	0	Cardiomyocytes	PGK1
UNC45B	0	0.820448	0.674	0.085	0	Cardiomyocytes	UNC45B
NUDT4	0	0.816135	0.869	0.481	0	Cardiomyocytes	NUDT4
TXNIP	0	0.813799	0.806	0.466	0	Cardiomyocytes	TXNIP
HSPB2	0	0.813084	0.609	0.112	0	Cardiomyocytes	HSPB2
BMP5	0	0.812158	0.742	0.195	0	Cardiomyocytes	BMP5
RBM24	0	0.801445	0.64	0.105	0	Cardiomyocytes	RBM24
MAP3K20	0	0.799445	0.87	0.451	0	Cardiomyocytes	MAP3K20
HSF1	0	0.795637	0.738	0.273	0	Cardiomyocytes	HSF1
CAP2	0	0.795114	0.659	0.108	0	Cardiomyocytes	CAP2
HSPB1	0	0.789145	0.991	0.918	0	Cardiomyocytes	HSPB1
COX7B	0	0.786499	0.962	0.918	0	Cardiomyocytes	COX7B
CCDC141	0	0.783816	0.581	0.046	0	Cardiomyocytes	CCDC141
FAM162A	0	0.775617	0.747	0.541	0	Cardiomyocytes	FAM162A
ATP1A1	0	0.77295	0.929	0.589	0	Cardiomyocytes	ATP1A1
PCDH7	0	0.765508	0.825	0.403	0	Cardiomyocytes	PCDH7
FBN2	0	0.761625	0.697	0.235	0	Cardiomyocytes	FBN2
SLMAP	0	0.760264	0.693	0.194	0	Cardiomyocytes	SLMAP
TRIM63	0	0.754023	0.63	0.081	0	Cardiomyocytes	TRIM63
TRDN-AS1	0	0.751371	0.583	0.053	0	Cardiomyocytes	TRDN-AS1
EZR	0	0.749884	0.844	0.321	0	Cardiomyocytes	EZR
NREP	0	0.749221	0.915	0.844	0	Cardiomyocytes	NREP
TMOD1	0	0.747191	0.627	0.069	0	Cardiomyocytes	TMOD1
LMO7	0	0.746706	0.817	0.296	0	Cardiomyocytes	LMO7
EGLN3	0	0.746284	0.517	0.164	0	Cardiomyocytes	EGLN3
PPP1R14C	0	0.745442	0.615	0.069	0	Cardiomyocytes	PPP1R14C
CYCS	0	0.742343	0.922	0.686	0	Cardiomyocytes	CYCS
KRT8	0	0.739897	0.956	0.659	0	Cardiomyocytes	KRT8
BMP7	0	0.738469	0.629	0.089	0	Cardiomyocytes	BMP7
FHOD3	0	0.738212	0.664	0.118	0	Cardiomyocytes	FHOD3
RAMP1	0	0.734016	0.721	0.369	0	Cardiomyocytes	RAMP1
XPO4	0	0.731937	0.631	0.139	0	Cardiomyocytes	XPO4
LAPTM4B	0	0.727474	0.93	0.72	0	Cardiomyocytes	LAPTM4B
KLHDC8B	0	0.727216	0.701	0.234	0	Cardiomyocytes	KLHDC8B
MEIS2	0	0.72129	0.945	0.709	0	Cardiomyocytes	MEIS2
KRT18	0	0.717713	0.962	0.761	0	Cardiomyocytes	KRT18
DENND5B	0	0.714527	0.652	0.144	0	Cardiomyocytes	DENND5B
WNK1	0	0.713189	0.859	0.5	0	Cardiomyocytes	WNK1
SPOCK2	0	0.711896	0.591	0.152	0	Cardiomyocytes	SPOCK2
BANCR	0	0.708476	0.363	0.068	0	Cardiomyocytes	BANCR
KIDINS220	0	0.705127	0.897	0.641	0	Cardiomyocytes	KIDINS220
PKIA	0	0.698142	0.564	0.161	0	Cardiomyocytes	PKIA
MMP15	0	0.694967	0.605	0.117	0	Cardiomyocytes	MMP15
RBPMS2	0	0.694274	0.656	0.127	0	Cardiomyocytes	RBPMS2
LINC01405	0	0.691561	0.429	0.065	0	Cardiomyocytes	LINC01405
FGF12	0	0.691365	0.405	0.062	0	Cardiomyocytes	FGF12
ATP5F1B	0	0.69084	0.976	0.867	0	Cardiomyocytes	ATP5F1B
AGL	0	0.682653	0.653	0.172	0	Cardiomyocytes	AGL
SNHG14	0	0.681608	0.854	0.639	0	Cardiomyocytes	SNHG14
CDC42EP3	0	0.677293	0.64	0.16	0	Cardiomyocytes	CDC42EP3
RHOQ	0	0.676111	0.847	0.527	0	Cardiomyocytes	RHOQ
DKK3	0	0.675489	0.812	0.389	0	Cardiomyocytes	DKK3
CPEB4	0	0.675093	0.618	0.187	0	Cardiomyocytes	CPEB4
KIFAP3	0	0.671401	0.78	0.443	0	Cardiomyocytes	KIFAP3
SIPA1L2	0	0.670593	0.77	0.292	0	Cardiomyocytes	SIPA1L2
MGST3	0	0.670557	0.979	0.912	0	Cardiomyocytes	MGST3
NAV1	0	0.66978	0.76	0.366	0	Cardiomyocytes	NAV1
OBSCN	0	0.668945	0.594	0.109	0	Cardiomyocytes	OBSCN
ABLIM1	0	0.666141	0.763	0.31	0	Cardiomyocytes	ABLIM1
COX17	0	0.665143	0.79	0.482	0	Cardiomyocytes	COX17
UQCR10	0	0.663032	0.954	0.916	0	Cardiomyocytes	UQCR10
PPP1R1A	0	0.657623	0.465	0.045	0	Cardiomyocytes	PPP1R1A
PKM	0	0.656746	0.97	0.884	0	Cardiomyocytes	PKM
ANGPT1	0	0.656476	0.49	0.21	0	Cardiomyocytes	ANGPT1
HK1	0	0.6556	0.801	0.375	0	Cardiomyocytes	HK1
RBM20	0	0.655548	0.543	0.061	0	Cardiomyocytes	RBM20
SH3RF2	0	0.654776	0.46	0.052	0	Cardiomyocytes	SH3RF2
ATP5MC3	0	0.652069	0.973	0.944	0	Cardiomyocytes	ATP5MC3
SLC38A1	0	0.647	0.693	0.245	0	Cardiomyocytes	SLC38A1
TPI1	0	0.638426	0.978	0.955	0	Cardiomyocytes	TPI1
PDK4	0	0.633339	0.492	0.144	0	Cardiomyocytes	PDK4
GPI	0	0.631016	0.832	0.561	0	Cardiomyocytes	GPI
CTNNA3	0	0.630343	0.557	0.047	0	Cardiomyocytes	CTNNA3
BCAM	0	0.629727	0.644	0.18	0	Cardiomyocytes	BCAM
AKR1B1	0	0.62775	0.618	0.261	0	Cardiomyocytes	AKR1B1
PRKAR1A	0	0.624022	0.929	0.72	0	Cardiomyocytes	PRKAR1A
MLLT11	0	0.623663	0.739	0.421	0	Cardiomyocytes	MLLT11
ATP1B1	0	0.622538	0.867	0.541	0	Cardiomyocytes	ATP1B1
HRC	0	0.621836	0.618	0.161	0	Cardiomyocytes	HRC
GOT1	0	0.620792	0.622	0.164	0	Cardiomyocytes	GOT1
AL451069.1	0	0.619157	0.535	0.056	0	Cardiomyocytes	AL451069.1
DBNDD2	0	0.618396	0.571	0.107	0	Cardiomyocytes	DBNDD2
COX5B	0	0.618117	0.98	0.946	0	Cardiomyocytes	COX5B
MYZAP	0	0.616213	0.55	0.08	0	Cardiomyocytes	MYZAP
AKAP6	0	0.615397	0.534	0.049	0	Cardiomyocytes	AKAP6
ANAPC16	0	0.61453	0.893	0.727	0	Cardiomyocytes	ANAPC16
FILIP1	0	0.609704	0.957	0.739	0	Cardiomyocytes	FILIP1
EMILIN2	0	0.608991	0.591	0.119	0	Cardiomyocytes	EMILIN2
CNN1	0	0.605719	0.748	0.498	0	Cardiomyocytes	CNN1
ALPK3	0	0.605464	0.575	0.202	0	Cardiomyocytes	ALPK3
SRL	0	0.602165	0.56	0.075	0	Cardiomyocytes	SRL
RNF207	0	0.601859	0.538	0.162	0	Cardiomyocytes	RNF207
ACO2	0	0.598271	0.674	0.234	0	Cardiomyocytes	ACO2
PERP	0	0.597974	0.656	0.163	0	Cardiomyocytes	PERP
CYB5R1	0	0.597227	0.614	0.187	0	Cardiomyocytes	CYB5R1
ATP5MC1	0	0.595903	0.851	0.701	0	Cardiomyocytes	ATP5MC1
STK39	0	0.59556	0.616	0.145	0	Cardiomyocytes	STK39
MYOCD	0	0.593964	0.516	0.052	0	Cardiomyocytes	MYOCD
RBM38	0	0.593182	0.567	0.1	0	Cardiomyocytes	RBM38
P2RX1	0	0.591191	0.508	0.073	0	Cardiomyocytes	P2RX1
UGP2	0	0.59074	0.923	0.672	0	Cardiomyocytes	UGP2
AFG3L2	0	0.588933	0.814	0.466	0	Cardiomyocytes	AFG3L2
SLC4A3	0	0.588472	0.557	0.074	0	Cardiomyocytes	SLC4A3
LTBP1	0	0.585931	0.875	0.645	0	Cardiomyocytes	LTBP1
PCBD1	0	0.585466	0.678	0.315	0	Cardiomyocytes	PCBD1
IRX3	0	0.58243	0.452	0.053	0	Cardiomyocytes	IRX3
KIF21A	0	0.580353	0.773	0.422	0	Cardiomyocytes	KIF21A
RNF150	0	0.578079	0.549	0.108	0	Cardiomyocytes	RNF150
BVES	0	0.574265	0.527	0.08	0	Cardiomyocytes	BVES
SLC2A3	0	0.572647	0.503	0.219	0	Cardiomyocytes	SLC2A3
ATP5PF	0	0.567753	0.959	0.927	0	Cardiomyocytes	ATP5PF
TECRL	0	0.565463	0.68	0.292	0	Cardiomyocytes	TECRL
MYO18B	0	0.564247	0.491	0.051	0	Cardiomyocytes	MYO18B
ADPRHL1	0	0.562879	0.509	0.055	0	Cardiomyocytes	ADPRHL1
CELF2	0	0.561333	0.55	0.084	0	Cardiomyocytes	CELF2
CFL2	0	0.559652	0.749	0.386	0	Cardiomyocytes	CFL2
TCEA3	0	0.558667	0.512	0.079	0	Cardiomyocytes	TCEA3
G0S2	0	0.557674	0.421	0.128	0	Cardiomyocytes	G0S2
CREM	0	0.556074	0.807	0.587	0	Cardiomyocytes	CREM
MICAL3	0	0.546391	0.55	0.157	0	Cardiomyocytes	MICAL3
RAPGEF2	0	0.54548	0.586	0.185	0	Cardiomyocytes	RAPGEF2
GATA6-AS1	0	0.544968	0.511	0.122	0	Cardiomyocytes	GATA6-AS1
TRIM55	0	0.541314	0.491	0.041	0	Cardiomyocytes	TRIM55
CASQ2	0	0.540437	0.374	0.057	0	Cardiomyocytes	CASQ2
TMEM245	0	0.535138	0.615	0.209	0	Cardiomyocytes	TMEM245
PALM2-AKAP2	0	0.534614	0.909	0.698	0	Cardiomyocytes	PALM2-AKAP2
NEK7	0	0.533177	0.599	0.215	0	Cardiomyocytes	NEK7
ITGB1BP2	0	0.532669	0.484	0.06	0	Cardiomyocytes	ITGB1BP2
SLCO3A1	0	0.52868	0.569	0.157	0	Cardiomyocytes	SLCO3A1
CPVL	0	0.526234	0.544	0.121	0	Cardiomyocytes	CPVL
LRATD2	0	0.525378	0.496	0.088	0	Cardiomyocytes	LRATD2
COX6B1	0	0.52296	0.968	0.969	0	Cardiomyocytes	COX6B1
COX14	0	0.521322	0.767	0.564	0	Cardiomyocytes	COX14
ANK3	0	0.520489	0.694	0.328	0	Cardiomyocytes	ANK3
ATP5F1A	0	0.519312	0.96	0.874	0	Cardiomyocytes	ATP5F1A
PRDX2	0	0.518284	0.97	0.953	0	Cardiomyocytes	PRDX2
ATP5IF1	0	0.517545	0.959	0.921	0	Cardiomyocytes	ATP5IF1
SLC16A1	0	0.514868	0.638	0.3	0	Cardiomyocytes	SLC16A1
CGNL1	0	0.514305	0.818	0.563	0	Cardiomyocytes	CGNL1
LRRC49	0	0.513755	0.512	0.164	0	Cardiomyocytes	LRRC49
QKI	0	0.513638	0.852	0.595	0	Cardiomyocytes	QKI
SLC2A1	0	0.512802	0.39	0.15	0	Cardiomyocytes	SLC2A1
COX8A	0	0.512779	0.939	0.925	0	Cardiomyocytes	COX8A
HIPK3	0	0.512385	0.667	0.281	0	Cardiomyocytes	HIPK3
NPNT	0	0.512177	0.563	0.159	0	Cardiomyocytes	NPNT
LAMB2	0	0.506783	0.765	0.492	0	Cardiomyocytes	LAMB2
KLHL41	0	0.505648	0.465	0.054	0	Cardiomyocytes	KLHL41
PDK1	0	0.504619	0.436	0.099	0	Cardiomyocytes	PDK1
MLIP	0	0.504602	0.497	0.052	0	Cardiomyocytes	MLIP
NDUFS6	0	0.504518	0.889	0.806	0	Cardiomyocytes	NDUFS6
EIF1B	0	0.50428	0.911	0.779	0	Cardiomyocytes	EIF1B
MEF2A	0	0.503582	0.917	0.71	0	Cardiomyocytes	MEF2A
LAMA2	0	0.503509	0.591	0.237	0	Cardiomyocytes	LAMA2
TXLNB	0	0.503007	0.487	0.084	0	Cardiomyocytes	TXLNB
GATA4	0	0.501331	0.584	0.175	0	Cardiomyocytes	GATA4
A4GALT	0	0.500892	0.503	0.069	0	Cardiomyocytes	A4GALT
CBX6	0	0.500639	0.616	0.253	0	Cardiomyocytes	CBX6
USP28	0	0.50061	0.539	0.142	0	Cardiomyocytes	USP28
PALLD	0	0.499816	0.972	0.808	0	Cardiomyocytes	PALLD
CASQ1	0	0.49964	0.367	0.06	0	Cardiomyocytes	CASQ1
HIGD1A	0	0.496177	0.606	0.239	0	Cardiomyocytes	HIGD1A
MYH7B	0	0.495636	0.419	0.04	0	Cardiomyocytes	MYH7B
AK4	0	0.495285	0.487	0.104	0	Cardiomyocytes	AK4
CDH2	0	0.495034	0.914	0.693	0	Cardiomyocytes	CDH2
CAVIN4	0	0.494616	0.463	0.073	0	Cardiomyocytes	CAVIN4
MCRIP2	0	0.494289	0.506	0.1	0	Cardiomyocytes	MCRIP2
CCDC69	0	0.492622	0.492	0.081	0	Cardiomyocytes	CCDC69
RTN4	0	0.492479	0.995	0.959	0	Cardiomyocytes	RTN4
SVIL	0	0.49106	0.971	0.832	0	Cardiomyocytes	SVIL
TFRC	0	0.48897	0.579	0.284	0	Cardiomyocytes	TFRC
HIGD2A	0	0.488923	0.82	0.689	0	Cardiomyocytes	HIGD2A
ATP5PO	0	0.488874	0.914	0.859	0	Cardiomyocytes	ATP5PO
TSTD1	0	0.488864	0.508	0.113	0	Cardiomyocytes	TSTD1
NDUFB1	0	0.487938	0.898	0.844	0	Cardiomyocytes	NDUFB1
BZW2	0	0.487872	0.669	0.338	0	Cardiomyocytes	BZW2
IDH2	0	0.487533	0.886	0.723	0	Cardiomyocytes	IDH2
NDUFA8	0	0.487316	0.717	0.454	0	Cardiomyocytes	NDUFA8
ITSN2	0	0.48626	0.565	0.18	0	Cardiomyocytes	ITSN2
C12orf75	0	0.484778	0.389	0.153	0	Cardiomyocytes	C12orf75
SGCA	0	0.481697	0.474	0.055	0	Cardiomyocytes	SGCA
LDHB	0	0.481545	0.976	0.956	0	Cardiomyocytes	LDHB
PRKACA	0	0.481278	0.677	0.325	0	Cardiomyocytes	PRKACA
FRMD3	0	0.480814	0.435	0.045	0	Cardiomyocytes	FRMD3
ARG2	0	0.480333	0.354	0.106	0	Cardiomyocytes	ARG2
PHACTR1	0	0.47862	0.476	0.095	0	Cardiomyocytes	PHACTR1
ANKRD9	0	0.476824	0.563	0.163	0	Cardiomyocytes	ANKRD9
SYNGR2	0	0.475783	0.499	0.082	0	Cardiomyocytes	SYNGR2
NDUFB3	0	0.475155	0.779	0.578	0	Cardiomyocytes	NDUFB3
PHLDB2	0	0.473992	0.565	0.26	0	Cardiomyocytes	PHLDB2
VDAC2	0	0.473535	0.872	0.769	0	Cardiomyocytes	VDAC2
ATP5PD	0	0.473261	0.898	0.839	0	Cardiomyocytes	ATP5PD
TEAD1	0	0.472198	0.765	0.458	0	Cardiomyocytes	TEAD1
PPM1K	0	0.471944	0.526	0.195	0	Cardiomyocytes	PPM1K
PRICKLE1	0	0.470904	0.658	0.313	0	Cardiomyocytes	PRICKLE1
MXRA7	0	0.468504	0.79	0.588	0	Cardiomyocytes	MXRA7
MTUS1	0	0.468043	0.763	0.424	0	Cardiomyocytes	MTUS1
FGF18	0	0.46706	0.389	0.051	0	Cardiomyocytes	FGF18
CTNNAL1	0	0.465559	0.658	0.348	0	Cardiomyocytes	CTNNAL1
PPP1R3C	0	0.465349	0.388	0.083	0	Cardiomyocytes	PPP1R3C
ARL6IP5	0	0.463857	0.946	0.821	0	Cardiomyocytes	ARL6IP5
GFOD1	0	0.462866	0.423	0.088	0	Cardiomyocytes	GFOD1
MLF1	0	0.460307	0.602	0.284	0	Cardiomyocytes	MLF1
PRKAA2	0	0.46012	0.428	0.047	0	Cardiomyocytes	PRKAA2
PDHA1	0	0.459406	0.725	0.411	0	Cardiomyocytes	PDHA1
NDUFB2	0	0.459303	0.951	0.926	0	Cardiomyocytes	NDUFB2
SDHA	0	0.458656	0.632	0.257	0	Cardiomyocytes	SDHA
OBSL1	0	0.45733	0.562	0.192	0	Cardiomyocytes	OBSL1
DUSP26	0	0.454921	0.438	0.049	0	Cardiomyocytes	DUSP26
COX20	0	0.454646	0.795	0.604	0	Cardiomyocytes	COX20
KCNH2	0	0.453341	0.489	0.115	0	Cardiomyocytes	KCNH2
STBD1	0	0.453037	0.41	0.102	0	Cardiomyocytes	STBD1
CLTB	0	0.452294	0.745	0.486	0	Cardiomyocytes	CLTB
SYNM	0	0.452279	0.441	0.075	0	Cardiomyocytes	SYNM
LRRFIP1	0	0.452164	0.821	0.571	0	Cardiomyocytes	LRRFIP1
SMS	0	0.449709	0.721	0.466	0	Cardiomyocytes	SMS
KTN1	0	0.44958	0.987	0.889	0	Cardiomyocytes	KTN1
NDUFA1	0	0.447683	0.949	0.896	0	Cardiomyocytes	NDUFA1
ENO2	0	0.447676	0.353	0.123	0	Cardiomyocytes	ENO2
LMOD3	0	0.446983	0.408	0.034	0	Cardiomyocytes	LMOD3
NDUFA4	0	0.444985	0.982	0.99	0	Cardiomyocytes	NDUFA4
LNPEP	0	0.444748	0.514	0.168	0	Cardiomyocytes	LNPEP
COX7C	0	0.444405	0.988	0.994	0	Cardiomyocytes	COX7C
ANXA3	0	0.443894	0.462	0.124	0	Cardiomyocytes	ANXA3
CITED4	0	0.442404	0.429	0.1	0	Cardiomyocytes	CITED4
SLIT3	0	0.44231	0.5	0.218	0	Cardiomyocytes	SLIT3
TLCD4	0	0.441688	0.476	0.081	0	Cardiomyocytes	TLCD4
ATP5F1C	0	0.440345	0.897	0.814	0	Cardiomyocytes	ATP5F1C
ALDOC	0	0.439888	0.408	0.094	0	Cardiomyocytes	ALDOC
PPP1R16A	0	0.439636	0.472	0.116	0	Cardiomyocytes	PPP1R16A
GBE1	0	0.437909	0.431	0.124	0	Cardiomyocytes	GBE1
PTGES3L	0	0.437033	0.428	0.044	0	Cardiomyocytes	PTGES3L
HADHB	0	0.436191	0.767	0.501	0	Cardiomyocytes	HADHB
NDUFC1	0	0.435467	0.86	0.745	0	Cardiomyocytes	NDUFC1
PTP4A3	0	0.43517	0.602	0.186	0	Cardiomyocytes	PTP4A3
PRKAG2	0	0.433623	0.451	0.077	0	Cardiomyocytes	PRKAG2
COX6C	0	0.427952	0.973	0.98	0	Cardiomyocytes	COX6C
ECH1	0	0.427798	0.702	0.452	0	Cardiomyocytes	ECH1
ADCY5	0	0.427402	0.393	0.059	0	Cardiomyocytes	ADCY5
CLGN	0	0.427313	0.484	0.128	0	Cardiomyocytes	CLGN
CAMK2D	0	0.427077	0.703	0.397	0	Cardiomyocytes	CAMK2D
AP1S2	0	0.426609	0.813	0.538	0	Cardiomyocytes	AP1S2
NIPSNAP2	0	0.425209	0.698	0.389	0	Cardiomyocytes	NIPSNAP2
PCDH20	0	0.425112	0.368	0.03	0	Cardiomyocytes	PCDH20
STARD4	0	0.424277	0.521	0.212	0	Cardiomyocytes	STARD4
POLR2L	0	0.422371	0.912	0.88	0	Cardiomyocytes	POLR2L
STARD7	0	0.420255	0.544	0.193	0	Cardiomyocytes	STARD7
DAG1	0	0.419221	0.535	0.19	0	Cardiomyocytes	DAG1
TMEM65	0	0.418969	0.57	0.256	0	Cardiomyocytes	TMEM65
TESC	0	0.418145	0.351	0.039	0	Cardiomyocytes	TESC
GPC1	0	0.417942	0.533	0.208	0	Cardiomyocytes	GPC1
GAS6	0	0.417452	0.542	0.2	0	Cardiomyocytes	GAS6
ASAH1	0	0.41673	0.796	0.568	0	Cardiomyocytes	ASAH1
VPS13D	0	0.414279	0.472	0.155	0	Cardiomyocytes	VPS13D
SPHKAP	0	0.413609	0.334	0.021	0	Cardiomyocytes	SPHKAP
SPAG7	0	0.413351	0.752	0.522	0	Cardiomyocytes	SPAG7
CPNE5	0	0.412462	0.391	0.07	0	Cardiomyocytes	CPNE5
RAB9B	0	0.411853	0.451	0.12	0	Cardiomyocytes	RAB9B
VDAC1	0	0.41149	0.924	0.828	0	Cardiomyocytes	VDAC1
PLEKHA7	0	0.410721	0.401	0.058	0	Cardiomyocytes	PLEKHA7
DMKN	0	0.410577	0.478	0.14	0	Cardiomyocytes	DMKN
PPP1CB	0	0.410458	0.812	0.568	0	Cardiomyocytes	PPP1CB
UQCRC1	0	0.410391	0.725	0.447	0	Cardiomyocytes	UQCRC1
SPOCK1	0	0.408996	0.384	0.088	0	Cardiomyocytes	SPOCK1
PCDH9	0	0.408422	0.474	0.189	0	Cardiomyocytes	PCDH9
GP1BB	0	0.406806	0.409	0.051	0	Cardiomyocytes	GP1BB
DTNA	0	0.40569	0.468	0.098	0	Cardiomyocytes	DTNA
AC018521.5	0	0.404723	0.429	0.091	0	Cardiomyocytes	AC018521.5
SCUBE3	0	0.404419	0.438	0.092	0	Cardiomyocytes	SCUBE3
TRIM54	0	0.402874	0.39	0.029	0	Cardiomyocytes	TRIM54
GPAT3	0	0.402121	0.379	0.04	0	Cardiomyocytes	GPAT3
ECI1	0	0.401591	0.513	0.179	0	Cardiomyocytes	ECI1
ERBB4	0	0.401048	0.369	0.026	0	Cardiomyocytes	ERBB4
C15orf41	0	0.400464	0.399	0.079	0	Cardiomyocytes	C15orf41
IDH3A	0	0.399068	0.465	0.127	0	Cardiomyocytes	IDH3A
UQCRFS1	0	0.398017	0.82	0.682	0	Cardiomyocytes	UQCRFS1
CISD1	0	0.396958	0.689	0.419	0	Cardiomyocytes	CISD1
ESRRG	0	0.396326	0.411	0.051	0	Cardiomyocytes	ESRRG
CXADR	0	0.396304	0.498	0.117	0	Cardiomyocytes	CXADR
MITF	0	0.395961	0.43	0.092	0	Cardiomyocytes	MITF
NNT	0	0.394214	0.507	0.171	0	Cardiomyocytes	NNT
SRP14	0	0.393462	0.997	0.998	0	Cardiomyocytes	SRP14
PGM1	0	0.392522	0.552	0.256	0	Cardiomyocytes	PGM1
ST3GAL1	0	0.391145	0.499	0.195	0	Cardiomyocytes	ST3GAL1
SLC1A3	0	0.390588	0.357	0.084	0	Cardiomyocytes	SLC1A3
HINT1	0	0.38943	0.954	0.936	0	Cardiomyocytes	HINT1
MDH2	0	0.388216	0.789	0.645	0	Cardiomyocytes	MDH2
CACNB2	0	0.388111	0.378	0.047	0	Cardiomyocytes	CACNB2
PROX1	0	0.3877	0.405	0.07	0	Cardiomyocytes	PROX1
XPR1	0	0.386934	0.427	0.111	0	Cardiomyocytes	XPR1
DECR1	0	0.386626	0.635	0.365	0	Cardiomyocytes	DECR1
CYB5R3	0	0.386367	0.847	0.702	0	Cardiomyocytes	CYB5R3
CORIN	0	0.385046	0.323	0.033	0	Cardiomyocytes	CORIN
MFGE8	0	0.382985	0.822	0.641	0	Cardiomyocytes	MFGE8
RETREG1	0	0.382205	0.386	0.044	0	Cardiomyocytes	RETREG1
RASGRP2	0	0.381183	0.379	0.065	0	Cardiomyocytes	RASGRP2
DUSP27	0	0.380537	0.361	0.026	0	Cardiomyocytes	DUSP27
PYGB	0	0.380291	0.457	0.147	0	Cardiomyocytes	PYGB
PCGF5	0	0.379815	0.384	0.089	0	Cardiomyocytes	PCGF5
FRY	0	0.379498	0.396	0.079	0	Cardiomyocytes	FRY
TSPAN9	0	0.378632	0.499	0.199	0	Cardiomyocytes	TSPAN9
CYFIP2	0	0.377704	0.395	0.058	0	Cardiomyocytes	CYFIP2
RNF115	0	0.376751	0.632	0.327	0	Cardiomyocytes	RNF115
ASPH	0	0.376591	0.818	0.62	0	Cardiomyocytes	ASPH
KCNJ5	0	0.375904	0.369	0.035	0	Cardiomyocytes	KCNJ5
CADM1	0	0.374272	0.428	0.132	0	Cardiomyocytes	CADM1
PFKM	0	0.373222	0.46	0.152	0	Cardiomyocytes	PFKM
VDAC3	0	0.373074	0.755	0.547	0	Cardiomyocytes	VDAC3
POPDC3	0	0.372234	0.376	0.048	0	Cardiomyocytes	POPDC3
CAV2	0	0.372191	0.503	0.206	0	Cardiomyocytes	CAV2
PLCXD3	0	0.371533	0.36	0.053	0	Cardiomyocytes	PLCXD3
SNAP91	0	0.369888	0.32	0.035	0	Cardiomyocytes	SNAP91
CACNA1C	0	0.369148	0.41	0.134	0	Cardiomyocytes	CACNA1C
GPD1L	0	0.368671	0.37	0.057	0	Cardiomyocytes	GPD1L
TNNI3K	0	0.365263	0.367	0.042	0	Cardiomyocytes	TNNI3K
JPH1	0	0.364741	0.373	0.05	0	Cardiomyocytes	JPH1
NDUFA5	0	0.364181	0.845	0.689	0	Cardiomyocytes	NDUFA5
IARS2	0	0.362363	0.575	0.278	0	Cardiomyocytes	IARS2
MPC1	0	0.362225	0.543	0.275	0	Cardiomyocytes	MPC1
PPP1R9A	0	0.36112	0.397	0.081	0	Cardiomyocytes	PPP1R9A
ADSSL1	0	0.361014	0.319	0.063	0	Cardiomyocytes	ADSSL1
SORT1	0	0.360778	0.455	0.145	0	Cardiomyocytes	SORT1
HRH2	0	0.360028	0.331	0.045	0	Cardiomyocytes	HRH2
ACAT1	0	0.359821	0.516	0.229	0	Cardiomyocytes	ACAT1
CASZ1	0	0.358909	0.368	0.047	0	Cardiomyocytes	CASZ1
COQ8A	0	0.35848	0.362	0.072	0	Cardiomyocytes	COQ8A
MFN2	0	0.358392	0.444	0.13	0	Cardiomyocytes	MFN2
FGF13	0	0.357653	0.407	0.098	0	Cardiomyocytes	FGF13
NDUFS1	0	0.35742	0.603	0.309	0	Cardiomyocytes	NDUFS1
KIAA0232	0	0.357013	0.485	0.175	0	Cardiomyocytes	KIAA0232
CIB2	0	0.357001	0.404	0.124	0	Cardiomyocytes	CIB2
FAM189A2	0	0.356383	0.325	0.04	0	Cardiomyocytes	FAM189A2
FLOT1	0	0.355715	0.602	0.334	0	Cardiomyocytes	FLOT1
NDUFV3	0	0.354835	0.715	0.488	0	Cardiomyocytes	NDUFV3
PYGM	0	0.35439	0.361	0.035	0	Cardiomyocytes	PYGM
CCSER2	0	0.352717	0.691	0.418	0	Cardiomyocytes	CCSER2
ITGA7	0	0.352682	0.465	0.168	0	Cardiomyocytes	ITGA7
LPL	0	0.351952	0.311	0.053	0	Cardiomyocytes	LPL
PPP2R5A	0	0.351764	0.433	0.112	0	Cardiomyocytes	PPP2R5A
MRPS36	0	0.351631	0.647	0.398	0	Cardiomyocytes	MRPS36
STOX2	0	0.350931	0.348	0.058	0	Cardiomyocytes	STOX2
RRAGD	0	0.350444	0.414	0.094	0	Cardiomyocytes	RRAGD
DUSP3	0	0.34991	0.497	0.184	0	Cardiomyocytes	DUSP3
GAMT	0	0.348999	0.476	0.208	0	Cardiomyocytes	GAMT
ARHGEF9	0	0.348669	0.43	0.155	0	Cardiomyocytes	ARHGEF9
PARP1	0	0.347298	0.631	0.367	0	Cardiomyocytes	PARP1
NDUFA7	0	0.347014	0.641	0.386	0	Cardiomyocytes	NDUFA7
PPP1R3B	0	0.346398	0.389	0.109	0	Cardiomyocytes	PPP1R3B
HSPB8	0	0.345754	0.399	0.079	0	Cardiomyocytes	HSPB8
TSC22D2	0	0.345641	0.507	0.224	0	Cardiomyocytes	TSC22D2
MAN1C1	0	0.344836	0.38	0.116	0	Cardiomyocytes	MAN1C1
SPEG	0	0.343377	0.395	0.079	0	Cardiomyocytes	SPEG
MARCH3	0	0.342583	0.416	0.123	0	Cardiomyocytes	MARCH3
HAND2	0	0.340788	0.48	0.207	0	Cardiomyocytes	HAND2
RDH10	0	0.340612	0.338	0.11	0	Cardiomyocytes	RDH10
APLP2	0	0.340118	0.947	0.753	0	Cardiomyocytes	APLP2
SGIP1	0	0.339587	0.464	0.187	0	Cardiomyocytes	SGIP1
JPH2	0	0.338447	0.341	0.031	0	Cardiomyocytes	JPH2
LINC01186	0	0.336747	0.32	0.041	0	Cardiomyocytes	LINC01186
GAREM1	0	0.336157	0.393	0.1	0	Cardiomyocytes	GAREM1
MYO18A	0	0.335855	0.375	0.092	0	Cardiomyocytes	MYO18A
INAFM2	0	0.335029	0.357	0.053	0	Cardiomyocytes	INAFM2
RCSD1	0	0.334247	0.359	0.07	0	Cardiomyocytes	RCSD1
GJA3	0	0.334241	0.35	0.038	0	Cardiomyocytes	GJA3
USP2	0	0.333663	0.347	0.037	0	Cardiomyocytes	USP2
SLC16A7	0	0.332555	0.397	0.112	0	Cardiomyocytes	SLC16A7
KLHL3	0	0.331604	0.337	0.057	0	Cardiomyocytes	KLHL3
MSRB3	0	0.330978	0.604	0.308	0	Cardiomyocytes	MSRB3
RDX	0	0.330463	0.945	0.847	0	Cardiomyocytes	RDX
CORO6	0	0.32933	0.347	0.055	0	Cardiomyocytes	CORO6
MAGEF1	0	0.329326	0.46	0.173	0	Cardiomyocytes	MAGEF1
RCAN2	0	0.328433	0.379	0.084	0	Cardiomyocytes	RCAN2
PPIF	0	0.32829	0.435	0.163	0	Cardiomyocytes	PPIF
GOT2	0	0.328061	0.468	0.192	0	Cardiomyocytes	GOT2
NDRG2	0	0.326249	0.501	0.229	0	Cardiomyocytes	NDRG2
EPHB3	0	0.325778	0.368	0.092	0	Cardiomyocytes	EPHB3
KIF13A	0	0.324809	0.438	0.165	0	Cardiomyocytes	KIF13A
LIMS2	0	0.323421	0.474	0.191	0	Cardiomyocytes	LIMS2
FH	0	0.322956	0.506	0.231	0	Cardiomyocytes	FH
KIF1C	0	0.322644	0.434	0.149	0	Cardiomyocytes	KIF1C
BAG3	0	0.320519	0.439	0.158	0	Cardiomyocytes	BAG3
DLD	0	0.318938	0.476	0.194	0	Cardiomyocytes	DLD
BBS9	0	0.318163	0.302	0.09	0	Cardiomyocytes	BBS9
CLIC5	0	0.317942	0.333	0.048	0	Cardiomyocytes	CLIC5
MAPKAPK3	0	0.316802	0.36	0.075	0	Cardiomyocytes	MAPKAPK3
UBR3	0	0.316489	0.421	0.147	0	Cardiomyocytes	UBR3
PLPP7	0	0.315482	0.321	0.034	0	Cardiomyocytes	PLPP7
KLHL31	0	0.314341	0.309	0.028	0	Cardiomyocytes	KLHL31
TNFRSF19	0	0.313828	0.343	0.077	0	Cardiomyocytes	TNFRSF19
ALKBH5	0	0.312533	0.434	0.177	0	Cardiomyocytes	ALKBH5
USP13	0	0.312413	0.401	0.106	0	Cardiomyocytes	USP13
ERBB2	0	0.311647	0.435	0.167	0	Cardiomyocytes	ERBB2
VLDLR	0	0.310954	0.324	0.061	0	Cardiomyocytes	VLDLR
CCNDBP1	0	0.310932	0.446	0.17	0	Cardiomyocytes	CCNDBP1
ST6GAL1	0	0.308908	0.373	0.121	0	Cardiomyocytes	ST6GAL1
MTFR1L	0	0.304796	0.437	0.167	0	Cardiomyocytes	MTFR1L
ADCY6	0	0.300513	0.353	0.093	0	Cardiomyocytes	ADCY6
UBE2H	2.59565e-306	0.337394	0.679	0.422	6.44111e-302	Cardiomyocytes	UBE2H
BAMBI	6.69093e-304	0.326537	0.434	0.181	1.66035e-299	Cardiomyocytes	BAMBI
GABARAPL2	7.26368e-303	0.338362	0.854	0.739	1.80248e-298	Cardiomyocytes	GABARAPL2
DYNC1LI1	1.35601e-302	0.328515	0.68	0.425	3.36493e-298	Cardiomyocytes	DYNC1LI1
LNPK	1.00465e-301	0.336189	0.471	0.214	2.49304e-297	Cardiomyocytes	LNPK
MRPL41	1.7705e-301	0.406843	0.836	0.751	4.39351e-297	Cardiomyocytes	MRPL41
PGAM1	2.98049e-300	0.376367	0.726	0.51	7.39608e-296	Cardiomyocytes	PGAM1
NDUFA6	9.78511e-300	0.383092	0.836	0.735	2.42818e-295	Cardiomyocytes	NDUFA6
MRPL34	8.90911e-297	0.377807	0.6	0.363	2.2108e-292	Cardiomyocytes	MRPL34
ATP5F1D	1.0351e-296	0.398015	0.904	0.877	2.56859e-292	Cardiomyocytes	ATP5F1D
WEE1	8.3324e-296	0.350393	0.536	0.263	2.06768e-291	Cardiomyocytes	WEE1
PNKD	2.24163e-290	0.352423	0.632	0.395	5.5626e-286	Cardiomyocytes	PNKD
ATP5MF	4.13102e-290	0.344987	0.928	0.913	1.02511e-285	Cardiomyocytes	ATP5MF
NDUFB5	1.54125e-289	0.358289	0.735	0.561	3.8246e-285	Cardiomyocytes	NDUFB5
IMMT	3.96427e-288	0.309767	0.636	0.381	9.83734e-284	Cardiomyocytes	IMMT
NDUFS2	4.36487e-288	0.333402	0.719	0.499	1.08314e-283	Cardiomyocytes	NDUFS2
SYNE2	1.08959e-285	0.354786	0.653	0.381	2.70383e-281	Cardiomyocytes	SYNE2
HIF3A	2.73836e-285	0.321214	0.697	0.442	6.79524e-281	Cardiomyocytes	HIF3A
ARHGAP29	2.8664e-285	0.313045	0.755	0.504	7.11296e-281	Cardiomyocytes	ARHGAP29
NDUFB10	1.1855e-284	0.374399	0.843	0.776	2.94181e-280	Cardiomyocytes	NDUFB10
MSRB2	3.80026e-283	0.374234	0.762	0.602	9.43033e-279	Cardiomyocytes	MSRB2
FEM1B	1.02916e-281	0.335686	0.401	0.165	2.55386e-277	Cardiomyocytes	FEM1B
TIMM17B	1.3177e-281	0.337109	0.621	0.38	3.26987e-277	Cardiomyocytes	TIMM17B
CRIP1	3.46055e-281	0.441666	0.315	0.107	8.58735e-277	Cardiomyocytes	CRIP1
PLEKHJ1	5.86993e-278	0.322224	0.611	0.361	1.45662e-273	Cardiomyocytes	PLEKHJ1
YAF2	1.75827e-277	0.328508	0.595	0.34	4.36315e-273	Cardiomyocytes	YAF2
HIPK2	1.03444e-274	0.327655	0.535	0.265	2.56696e-270	Cardiomyocytes	HIPK2
ANP32A	1.02688e-273	0.334313	0.726	0.521	2.54821e-269	Cardiomyocytes	ANP32A
SUCLG1	1.62173e-271	0.3219	0.655	0.428	4.02433e-267	Cardiomyocytes	SUCLG1
A2M	1.97113e-271	0.487372	0.71	0.507	4.89137e-267	Cardiomyocytes	A2M
COX4I1	4.72006e-267	0.335441	0.979	0.975	1.17128e-262	Cardiomyocytes	COX4I1
MICOS10	1.84443e-266	0.34591	0.866	0.796	4.57696e-262	Cardiomyocytes	MICOS10
DAAM1	7.23423e-264	0.348034	0.802	0.619	1.79518e-259	Cardiomyocytes	DAAM1
LBH	1.54539e-263	0.406764	0.702	0.499	3.83488e-259	Cardiomyocytes	LBH
UQCRH	5.64172e-261	0.365819	0.953	0.967	1.39999e-256	Cardiomyocytes	UQCRH
SLC25A11	9.68217e-259	0.301033	0.495	0.26	2.40263e-254	Cardiomyocytes	SLC25A11
MRPL12	1.34092e-258	0.317833	0.477	0.244	3.32749e-254	Cardiomyocytes	MRPL12
MTRNR2L8	3.44022e-254	0.357228	0.829	0.61	8.53692e-250	Cardiomyocytes	MTRNR2L8
TMEM14B	9.12153e-251	0.330744	0.66	0.461	2.26351e-246	Cardiomyocytes	TMEM14B
GNG5	3.66179e-250	0.325245	0.983	0.981	9.08674e-246	Cardiomyocytes	GNG5
AK1	3.10396e-244	0.344757	0.649	0.443	7.70248e-240	Cardiomyocytes	AK1
PRKAR2A	1.178e-243	0.306752	0.625	0.395	2.9232e-239	Cardiomyocytes	PRKAR2A
MPDZ	1.12401e-238	0.303246	0.582	0.34	2.78924e-234	Cardiomyocytes	MPDZ
FBXO32	2.81428e-237	0.308596	0.562	0.311	6.98362e-233	Cardiomyocytes	FBXO32
ZNF106	8.10075e-236	0.324273	0.656	0.442	2.0102e-231	Cardiomyocytes	ZNF106
NAV2	1.6894e-234	0.31981	0.434	0.209	4.19225e-230	Cardiomyocytes	NAV2
MRPS6	3.85987e-233	0.343073	0.693	0.51	9.57828e-229	Cardiomyocytes	MRPS6
PBX1	3.75078e-230	0.319807	0.705	0.506	9.30757e-226	Cardiomyocytes	PBX1
CYC1	2.09935e-224	0.305357	0.626	0.418	5.20953e-220	Cardiomyocytes	CYC1
NDUFAF3	2.78824e-220	0.302659	0.725	0.574	6.91901e-216	Cardiomyocytes	NDUFAF3
DCBLD2	9.72282e-217	0.304647	0.639	0.413	2.41272e-212	Cardiomyocytes	DCBLD2
AAK1	6.40139e-216	0.342788	0.719	0.536	1.5885e-211	Cardiomyocytes	AAK1
UQCRQ	1.7785e-208	0.326375	0.94	0.951	4.41334e-204	Cardiomyocytes	UQCRQ
SNU13	1.83507e-208	0.386341	0.867	0.844	4.55374e-204	Cardiomyocytes	SNU13
MACF1	1.62992e-203	0.37069	0.87	0.759	4.04466e-199	Cardiomyocytes	MACF1
SLC16A3	3.17893e-198	0.391435	0.489	0.286	7.88851e-194	Cardiomyocytes	SLC16A3
ATP5MD	4.92465e-197	0.300791	0.938	0.94	1.22205e-192	Cardiomyocytes	ATP5MD
SLC6A8	2.96459e-193	0.311286	0.331	0.144	7.35663e-189	Cardiomyocytes	SLC6A8
CCND2	1.24746e-183	0.529836	0.809	0.759	3.09556e-179	Cardiomyocytes	CCND2
HOPX	5.56133e-177	0.398835	0.564	0.367	1.38004e-172	Cardiomyocytes	HOPX
ATP2B4	1.89415e-174	0.316999	0.616	0.416	4.70033e-170	Cardiomyocytes	ATP2B4
CDK2AP2	2.54534e-169	0.333955	0.402	0.223	6.31626e-165	Cardiomyocytes	CDK2AP2
CCL21	5.60304e-149	1.03023	0.314	0.16	1.39039e-144	Cardiomyocytes	CCL21
TNFRSF12A	3.98816e-145	0.425884	0.782	0.693	9.89663e-141	Cardiomyocytes	TNFRSF12A
SCD	9.16048e-112	0.312694	0.505	0.35	2.27317e-107	Cardiomyocytes	SCD
MT2A	1.43731e-95	0.375578	0.911	0.877	3.5667e-91	Cardiomyocytes	MT2A
DST	1.75044e-95	0.300668	0.833	0.778	4.34372e-91	Cardiomyocytes	DST
LDHA	3.08512e-86	0.709419	0.9	0.938	7.65572e-82	Cardiomyocytes	LDHA
ENO1	5.61808e-39	0.610644	0.897	0.945	1.39413e-34	Cardiomyocytes	ENO1
ESM1	0	2.75119	0.94	0.08	0	Endothelial cells	ESM1
CLDN5	0	2.73831	0.963	0.046	0	Endothelial cells	CLDN5
CD93	0	2.63952	0.974	0.069	0	Endothelial cells	CD93
PECAM1	0	2.50232	0.974	0.065	0	Endothelial cells	PECAM1
CALM1	0	2.40606	1	0.915	0	Endothelial cells	CALM1
MCAM	0	2.3847	0.968	0.235	0	Endothelial cells	MCAM
FLT1	0	2.35142	0.97	0.041	0	Endothelial cells	FLT1
CXCR4	0	2.14227	0.897	0.088	0	Endothelial cells	CXCR4
HSPG2	0	2.10354	0.994	0.505	0	Endothelial cells	HSPG2
ESAM	0	2.07389	0.939	0.063	0	Endothelial cells	ESAM
PLXND1	0	2.05893	0.973	0.117	0	Endothelial cells	PLXND1
RNASE1	0	2.0232	0.888	0.131	0	Endothelial cells	RNASE1
PODXL	0	1.98421	0.941	0.056	0	Endothelial cells	PODXL
ADGRL4	0	1.94567	0.938	0.03	0	Endothelial cells	ADGRL4
CDH5	0	1.9337	0.968	0.038	0	Endothelial cells	CDH5
FSCN1	0	1.9162	0.922	0.231	0	Endothelial cells	FSCN1
MMP1	0	1.90849	0.799	0.059	0	Endothelial cells	MMP1
GJA4	0	1.90145	0.781	0.032	0	Endothelial cells	GJA4
PRND	0	1.89126	0.744	0.034	0	Endothelial cells	PRND
PGF	0	1.88432	0.852	0.171	0	Endothelial cells	PGF
TP53I11	0	1.88219	0.915	0.168	0	Endothelial cells	TP53I11
KDR	0	1.85699	0.961	0.04	0	Endothelial cells	KDR
EFNB2	0	1.84233	0.958	0.124	0	Endothelial cells	EFNB2
TNFSF10	0	1.8333	0.858	0.041	0	Endothelial cells	TNFSF10
IL32	0	1.82676	0.952	0.565	0	Endothelial cells	IL32
TCF4	0	1.82474	0.991	0.561	0	Endothelial cells	TCF4
ADGRF5	0	1.73373	0.934	0.025	0	Endothelial cells	ADGRF5
RBP7	0	1.72482	0.458	0.029	0	Endothelial cells	RBP7
CD34	0	1.67769	0.894	0.043	0	Endothelial cells	CD34
INSR	0	1.67686	0.935	0.249	0	Endothelial cells	INSR
SLC9A3R2	0	1.6602	0.898	0.225	0	Endothelial cells	SLC9A3R2
PLVAP	0	1.65516	0.869	0.038	0	Endothelial cells	PLVAP
AFAP1L1	0	1.61486	0.946	0.109	0	Endothelial cells	AFAP1L1
NOTCH4	0	1.61409	0.931	0.052	0	Endothelial cells	NOTCH4
MARCKSL1	0	1.61187	0.964	0.627	0	Endothelial cells	MARCKSL1
IGFBP3	0	1.60335	0.91	0.477	0	Endothelial cells	IGFBP3
PXDN	0	1.60058	0.984	0.557	0	Endothelial cells	PXDN
GNG11	0	1.59082	0.971	0.651	0	Endothelial cells	GNG11
ARHGAP18	0	1.57518	0.91	0.087	0	Endothelial cells	ARHGAP18
COL4A11	0	1.56962	1	0.882	0	Endothelial cells	COL4A1
ICAM2	0	1.56116	0.856	0.034	0	Endothelial cells	ICAM2
ADAM15	0	1.53434	0.905	0.085	0	Endothelial cells	ADAM15
TNFRSF4	0	1.53288	0.823	0.102	0	Endothelial cells	TNFRSF4
EFCAB14	0	1.5303	0.862	0.23	0	Endothelial cells	EFCAB14
GNAI2	0	1.50867	0.951	0.633	0	Endothelial cells	GNAI2
FKBP1A	0	1.50865	0.954	0.676	0	Endothelial cells	FKBP1A
CHST1	0	1.50311	0.788	0.041	0	Endothelial cells	CHST1
EMCN	0	1.49704	0.878	0.028	0	Endothelial cells	EMCN
UNC5B	0	1.49508	0.911	0.239	0	Endothelial cells	UNC5B
RAMP2	0	1.48472	0.871	0.252	0	Endothelial cells	RAMP2
TIE1	0	1.4656	0.914	0.024	0	Endothelial cells	TIE1
ECSCR	0	1.45216	0.842	0.021	0	Endothelial cells	ECSCR
ITGA5	0	1.43106	0.941	0.263	0	Endothelial cells	ITGA5
TMSB4X1	0	1.42645	1	0.951	0	Endothelial cells	TMSB4X
MYO10	0	1.42499	0.87	0.095	0	Endothelial cells	MYO10
PDGFB	0	1.4223	0.871	0.045	0	Endothelial cells	PDGFB
MMRN2	0	1.42092	0.895	0.02	0	Endothelial cells	MMRN2
NRP1	0	1.41285	0.953	0.503	0	Endothelial cells	NRP1
FABP5	0	1.39806	0.858	0.532	0	Endothelial cells	FABP5
HYAL2	0	1.39697	0.895	0.237	0	Endothelial cells	HYAL2
PCDH12	0	1.39446	0.875	0.017	0	Endothelial cells	PCDH12
MECOM	0	1.38477	0.846	0.058	0	Endothelial cells	MECOM
PRSS23	0	1.38308	0.849	0.147	0	Endothelial cells	PRSS23
LAMA4	0	1.35225	0.942	0.596	0	Endothelial cells	LAMA4
TMSB10	0	1.35013	1	0.998	0	Endothelial cells	TMSB10
CYBA	0	1.33203	0.901	0.358	0	Endothelial cells	CYBA
PNP	0	1.32695	0.797	0.067	0	Endothelial cells	PNP
UACA	0	1.32231	0.967	0.703	0	Endothelial cells	UACA
EMP1	0	1.32167	0.881	0.197	0	Endothelial cells	EMP1
RASGRP3	0	1.31598	0.897	0.13	0	Endothelial cells	RASGRP3
RNF19A	0	1.31142	0.936	0.552	0	Endothelial cells	RNF19A
MYO1B	0	1.30353	0.874	0.198	0	Endothelial cells	MYO1B
NES	0	1.30005	0.964	0.627	0	Endothelial cells	NES
ITGA2	0	1.28086	0.888	0.079	0	Endothelial cells	ITGA2
RGCC	0	1.26949	0.753	0.039	0	Endothelial cells	RGCC
TNFAIP8L1	0	1.24841	0.842	0.055	0	Endothelial cells	TNFAIP8L1
TPM3	0	1.22703	0.964	0.691	0	Endothelial cells	TPM3
PCDH17	0	1.22471	0.815	0.121	0	Endothelial cells	PCDH17
SEC14L1	0	1.22293	0.889	0.166	0	Endothelial cells	SEC14L1
GPRIN3	0	1.21871	0.801	0.117	0	Endothelial cells	GPRIN3
BACE2	0	1.21577	0.846	0.202	0	Endothelial cells	BACE2
FAM107B	0	1.20902	0.857	0.219	0	Endothelial cells	FAM107B
CALCRL	0	1.20525	0.856	0.15	0	Endothelial cells	CALCRL
HEY1	0	1.18844	0.775	0.069	0	Endothelial cells	HEY1
PTPRM	0	1.18728	0.86	0.093	0	Endothelial cells	PTPRM
ARHGDIB	0	1.18674	0.847	0.203	0	Endothelial cells	ARHGDIB
DOCK9	0	1.18556	0.833	0.045	0	Endothelial cells	DOCK9
APP	0	1.18258	0.998	0.813	0	Endothelial cells	APP
DIPK2B	0	1.18161	0.794	0.013	0	Endothelial cells	DIPK2B
GJA1	0	1.18059	0.795	0.18	0	Endothelial cells	GJA1
LAMB1	0	1.1804	0.953	0.576	0	Endothelial cells	LAMB1
STC1	0	1.17429	0.71	0.058	0	Endothelial cells	STC1
F2RL3	0	1.17381	0.76	0.019	0	Endothelial cells	F2RL3
APLP21	0	1.16948	0.987	0.805	0	Endothelial cells	APLP2
CD276	0	1.16865	0.872	0.249	0	Endothelial cells	CD276
RFLNB	0	1.16625	0.798	0.095	0	Endothelial cells	RFLNB
DIAPH2	0	1.15699	0.901	0.307	0	Endothelial cells	DIAPH2
LIMCH1	0	1.14889	0.797	0.036	0	Endothelial cells	LIMCH1
CSTB	0	1.14806	0.931	0.649	0	Endothelial cells	CSTB
ACTB1	0	1.14767	1	0.944	0	Endothelial cells	ACTB
ANGPT2	0	1.14594	0.645	0.037	0	Endothelial cells	ANGPT2
ROBO4	0	1.14591	0.839	0.012	0	Endothelial cells	ROBO4
MSN	0	1.14325	0.91	0.502	0	Endothelial cells	MSN
CD9	0	1.13632	0.819	0.161	0	Endothelial cells	CD9
LIMS1	0	1.13143	0.963	0.713	0	Endothelial cells	LIMS1
CCND1	0	1.12512	0.841	0.278	0	Endothelial cells	CCND1
SMAD1	0	1.12329	0.814	0.155	0	Endothelial cells	SMAD1
HLA-A	0	1.12269	0.985	0.807	0	Endothelial cells	HLA-A
ARHGAP291	0	1.11926	0.963	0.562	0	Endothelial cells	ARHGAP29
UTRN	0	1.11809	0.933	0.345	0	Endothelial cells	UTRN
DAB2	0	1.11462	0.851	0.144	0	Endothelial cells	DAB2
COL4A21	0	1.11018	1	0.929	0	Endothelial cells	COL4A2
SOX18	0	1.10898	0.695	0.012	0	Endothelial cells	SOX18
ETS1	0	1.10652	0.9	0.361	0	Endothelial cells	ETS1
BCL2L11	0	1.10611	0.788	0.105	0	Endothelial cells	BCL2L11
EPAS1	0	1.10146	0.797	0.104	0	Endothelial cells	EPAS1
CRIM1	0	1.10129	0.825	0.071	0	Endothelial cells	CRIM1
MYH9	0	1.0973	0.978	0.632	0	Endothelial cells	MYH9
HLA-B	0	1.09275	0.829	0.415	0	Endothelial cells	HLA-B
RAPGEF5	0	1.08877	0.849	0.081	0	Endothelial cells	RAPGEF5
CLEC14A	0	1.08474	0.78	0.025	0	Endothelial cells	CLEC14A
TAGLN2	0	1.08192	0.936	0.595	0	Endothelial cells	TAGLN2
TM4SF18	0	1.07937	0.75	0.011	0	Endothelial cells	TM4SF18
PTPRE	0	1.07561	0.81	0.075	0	Endothelial cells	PTPRE
ANXA2	0	1.07459	0.998	0.895	0	Endothelial cells	ANXA2
FYN	0	1.07355	0.864	0.177	0	Endothelial cells	FYN
UBE2J1	0	1.07283	0.816	0.261	0	Endothelial cells	UBE2J1
LAMC1	0	1.07277	0.943	0.565	0	Endothelial cells	LAMC1
C1orf54	0	1.07184	0.778	0.218	0	Endothelial cells	C1orf54
UNC5B-AS1	0	1.07137	0.53	0.069	0	Endothelial cells	UNC5B-AS1
TACC1	0	1.06923	0.886	0.303	0	Endothelial cells	TACC1
NRP2	0	1.06914	0.921	0.424	0	Endothelial cells	NRP2
ODF2L	0	1.06558	0.889	0.255	0	Endothelial cells	ODF2L
RHOC	0	1.05845	0.976	0.836	0	Endothelial cells	RHOC
DEPP1	0	1.0582	0.569	0.124	0	Endothelial cells	DEPP1
GIMAP4	0	1.05396	0.72	0.009	0	Endothelial cells	GIMAP4
ATP2B1	0	1.05136	0.856	0.279	0	Endothelial cells	ATP2B1
PREX1	0	1.04646	0.777	0.047	0	Endothelial cells	PREX1
ITGA6	0	1.04522	0.797	0.055	0	Endothelial cells	ITGA6
DOCK4	0	1.04215	0.819	0.058	0	Endothelial cells	DOCK4
EFNA1	0	1.04114	0.833	0.136	0	Endothelial cells	EFNA1
ENG	0	1.04057	0.836	0.212	0	Endothelial cells	ENG
ERG	0	1.03983	0.806	0.064	0	Endothelial cells	ERG
NID2	0	1.03415	0.883	0.36	0	Endothelial cells	NID2
YES1	0	1.03255	0.858	0.205	0	Endothelial cells	YES1
EGFL7	0	1.02081	0.927	0.465	0	Endothelial cells	EGFL7
TGFBR2	0	1.02041	0.835	0.191	0	Endothelial cells	TGFBR2
SH3BP5	0	1.0174	0.854	0.22	0	Endothelial cells	SH3BP5
TM4SF1	0	1.01652	0.821	0.128	0	Endothelial cells	TM4SF1
VAMP5	0	1.01537	0.776	0.197	0	Endothelial cells	VAMP5
NETO2	0	1.0143	0.729	0.048	0	Endothelial cells	NETO2
TCIM	0	1.01387	0.81	0.168	0	Endothelial cells	TCIM
SOX11	0	1.00618	0.759	0.107	0	Endothelial cells	SOX11
DGKH	0	0.997231	0.849	0.229	0	Endothelial cells	DGKH
SOX7	0	0.996645	0.669	0.013	0	Endothelial cells	SOX7
ZFP36L2	0	0.995475	0.865	0.348	0	Endothelial cells	ZFP36L2
NOTCH1	0	0.995205	0.833	0.105	0	Endothelial cells	NOTCH1
ARPC5	0	0.994895	0.939	0.7	0	Endothelial cells	ARPC5
MAP4K4	0	0.994587	0.95	0.591	0	Endothelial cells	MAP4K4
MYCT1	0	0.988672	0.755	0.009	0	Endothelial cells	MYCT1
SULF21	0	0.984653	0.857	0.429	0	Endothelial cells	SULF2
PTP4A31	0	0.979272	0.854	0.288	0	Endothelial cells	PTP4A3
A2M1	0	0.978876	0.94	0.55	0	Endothelial cells	A2M
PEA15	0	0.975163	0.84	0.326	0	Endothelial cells	PEA15
SLC4A7	0	0.971842	0.806	0.242	0	Endothelial cells	SLC4A7
CCDC85B	0	0.970748	0.971	0.721	0	Endothelial cells	CCDC85B
GMFG	0	0.968871	0.734	0.044	0	Endothelial cells	GMFG
DENND11	0	0.968078	0.722	0.038	0	Endothelial cells	DENND11
PALMD	0	0.967697	0.657	0.154	0	Endothelial cells	PALMD
GAS2L3	0	0.965463	0.713	0.07	0	Endothelial cells	GAS2L3
DOCK6	0	0.960821	0.805	0.075	0	Endothelial cells	DOCK6
PFN1	0	0.956813	0.994	0.943	0	Endothelial cells	PFN1
CLIC4	0	0.944903	0.969	0.81	0	Endothelial cells	CLIC4
CDH13	0	0.944229	0.699	0.013	0	Endothelial cells	CDH13
YWHAH	0	0.939682	0.909	0.602	0	Endothelial cells	YWHAH
ELK3	0	0.935765	0.876	0.309	0	Endothelial cells	ELK3
ITGB1	0	0.933366	1	0.987	0	Endothelial cells	ITGB1
ARPC1B	0	0.922753	0.89	0.499	0	Endothelial cells	ARPC1B
SNRK	0	0.920975	0.769	0.101	0	Endothelial cells	SNRK
VASH1	0	0.916663	0.755	0.124	0	Endothelial cells	VASH1
MMP9	0	0.909336	0.401	0.016	0	Endothelial cells	MMP9
HLA-E	0	0.907413	0.934	0.537	0	Endothelial cells	HLA-E
ANKRD11	0	0.90331	0.979	0.77	0	Endothelial cells	ANKRD11
GASK1B	0	0.895123	0.764	0.149	0	Endothelial cells	GASK1B
NRIP1	0	0.891339	0.828	0.26	0	Endothelial cells	NRIP1
ADAMTS7	0	0.890771	0.747	0.075	0	Endothelial cells	ADAMTS7
TMEM233	0	0.888569	0.648	0.006	0	Endothelial cells	TMEM233
JAG2	0	0.886596	0.723	0.075	0	Endothelial cells	JAG2
VAT1	0	0.884226	0.809	0.258	0	Endothelial cells	VAT1
CFL1	0	0.881696	0.998	0.988	0	Endothelial cells	CFL1
FLT4	0	0.878631	0.767	0.012	0	Endothelial cells	FLT4
SH3BGRL31	0	0.875502	0.937	0.671	0	Endothelial cells	SH3BGRL3
SVIP	0	0.874811	0.718	0.141	0	Endothelial cells	SVIP
ECE1	0	0.867629	0.87	0.307	0	Endothelial cells	ECE1
LMO2	0	0.864899	0.693	0.014	0	Endothelial cells	LMO2
PCDH1	0	0.863647	0.725	0.02	0	Endothelial cells	PCDH1
TSPAN14	0	0.861276	0.79	0.09	0	Endothelial cells	TSPAN14
IQGAP1	0	0.858158	0.899	0.459	0	Endothelial cells	IQGAP1
VWA1	0	0.854798	0.754	0.172	0	Endothelial cells	VWA1
HOMER3	0	0.851779	0.756	0.164	0	Endothelial cells	HOMER3
DHX32	0	0.849685	0.765	0.16	0	Endothelial cells	DHX32
IGFBP2	0	0.848341	0.992	0.742	0	Endothelial cells	IGFBP2
JUP	0	0.843569	0.853	0.294	0	Endothelial cells	JUP
GNG2	0	0.843479	0.758	0.132	0	Endothelial cells	GNG2
ADGRL2	0	0.839928	0.768	0.167	0	Endothelial cells	ADGRL2
CEMIP2	0	0.83976	0.787	0.179	0	Endothelial cells	CEMIP2
CLIC1	0	0.839731	0.971	0.835	0	Endothelial cells	CLIC1
SV2B	0	0.835987	0.629	0.009	0	Endothelial cells	SV2B
FRMD4B	0	0.835654	0.789	0.173	0	Endothelial cells	FRMD4B
ACTN4	0	0.833311	0.864	0.314	0	Endothelial cells	ACTN4
DPYSL2	0	0.830751	0.859	0.351	0	Endothelial cells	DPYSL2
ARL4C	0	0.828188	0.638	0.123	0	Endothelial cells	ARL4C
VIM1	0	0.827692	1	0.978	0	Endothelial cells	VIM
GFM1	0	0.825396	0.728	0.201	0	Endothelial cells	GFM1
TMEM255B	0	0.825162	0.685	0.022	0	Endothelial cells	TMEM255B
CYYR1	0	0.823613	0.682	0.009	0	Endothelial cells	CYYR1
TSPAN18	0	0.821964	0.826	0.297	0	Endothelial cells	TSPAN18
RASIP1	0	0.820158	0.707	0.03	0	Endothelial cells	RASIP1
ABRACL	0	0.819876	0.738	0.173	0	Endothelial cells	ABRACL
CAVIN1	0	0.819182	0.92	0.662	0	Endothelial cells	CAVIN1
CACNG8	0	0.818822	0.542	0.017	0	Endothelial cells	CACNG8
KITLG	0	0.816842	0.651	0.091	0	Endothelial cells	KITLG
PTPN12	0	0.81449	0.824	0.287	0	Endothelial cells	PTPN12
HLX	0	0.813278	0.661	0.075	0	Endothelial cells	HLX
RHOJ	0	0.812737	0.761	0.129	0	Endothelial cells	RHOJ
ARHGEF7	0	0.806718	0.8	0.205	0	Endothelial cells	ARHGEF7
DDI2	0	0.805086	0.683	0.08	0	Endothelial cells	DDI2
PCAT19	0	0.797881	0.451	0.01	0	Endothelial cells	PCAT19
TMOD3	0	0.79369	0.842	0.315	0	Endothelial cells	TMOD3
ABHD17A	0	0.793502	0.816	0.272	0	Endothelial cells	ABHD17A
ADAM10	0	0.792909	0.82	0.276	0	Endothelial cells	ADAM10
CARD8	0	0.791173	0.724	0.097	0	Endothelial cells	CARD8
YWHAB	0	0.790936	0.974	0.854	0	Endothelial cells	YWHAB
GRN	0	0.789329	0.933	0.666	0	Endothelial cells	GRN
PLEKHG1	0	0.788169	0.729	0.099	0	Endothelial cells	PLEKHG1
UXS1	0	0.786228	0.751	0.213	0	Endothelial cells	UXS1
TGFB1	0	0.785612	0.78	0.227	0	Endothelial cells	TGFB1
DIPK1B	0	0.785496	0.765	0.169	0	Endothelial cells	DIPK1B
BCL6B	0	0.785444	0.653	0.011	0	Endothelial cells	BCL6B
ACVRL1	0	0.783955	0.697	0.064	0	Endothelial cells	ACVRL1
ENTPD1	0	0.779912	0.775	0.201	0	Endothelial cells	ENTPD1
SOX17	0	0.779554	0.605	0.01	0	Endothelial cells	SOX17
VASP	0	0.778945	0.752	0.201	0	Endothelial cells	VASP
MGST2	0	0.778236	0.762	0.25	0	Endothelial cells	MGST2
HIPK21	0	0.775063	0.85	0.322	0	Endothelial cells	HIPK2
KCNQ3	0	0.774441	0.449	0.029	0	Endothelial cells	KCNQ3
RALA	0	0.773483	0.794	0.301	0	Endothelial cells	RALA
DCHS1	0	0.771626	0.767	0.173	0	Endothelial cells	DCHS1
SHANK3	0	0.771129	0.684	0.03	0	Endothelial cells	SHANK3
PTPRB	0	0.765781	0.647	0.02	0	Endothelial cells	PTPRB
ROBO1	0	0.764718	0.826	0.293	0	Endothelial cells	ROBO1
PREX2	0	0.764704	0.599	0.018	0	Endothelial cells	PREX2
ZEB1	0	0.764547	0.871	0.412	0	Endothelial cells	ZEB1
SLC27A3	0	0.758174	0.678	0.081	0	Endothelial cells	SLC27A3
MYO1E	0	0.755093	0.727	0.189	0	Endothelial cells	MYO1E
FMNL3	0	0.753518	0.741	0.136	0	Endothelial cells	FMNL3
IGF2R	0	0.747356	0.835	0.328	0	Endothelial cells	IGF2R
EHD4	0	0.747233	0.739	0.191	0	Endothelial cells	EHD4
KNOP1	0	0.746967	0.751	0.219	0	Endothelial cells	KNOP1
KLF3	0	0.746445	0.876	0.399	0	Endothelial cells	KLF3
MEF2C	0	0.745061	0.842	0.329	0	Endothelial cells	MEF2C
HDAC7	0	0.735698	0.759	0.167	0	Endothelial cells	HDAC7
CSGALNACT1	0	0.72796	0.686	0.063	0	Endothelial cells	CSGALNACT1
SEMA6B	0	0.725407	0.651	0.021	0	Endothelial cells	SEMA6B
BCAT1	0	0.723104	0.69	0.157	0	Endothelial cells	BCAT1
RESF1	0	0.71963	0.718	0.141	0	Endothelial cells	RESF1
NDST1	0	0.718399	0.694	0.102	0	Endothelial cells	NDST1
ISG20	0	0.716905	0.593	0.045	0	Endothelial cells	ISG20
GALNT18	0	0.716368	0.654	0.047	0	Endothelial cells	GALNT18
F11R	0	0.712955	0.677	0.075	0	Endothelial cells	F11R
GRK5	0	0.711859	0.752	0.171	0	Endothelial cells	GRK5
GRB10	0	0.710419	0.702	0.079	0	Endothelial cells	GRB10
COTL1	0	0.708713	0.639	0.149	0	Endothelial cells	COTL1
MYO6	0	0.70838	0.774	0.175	0	Endothelial cells	MYO6
ABL2	0	0.70582	0.738	0.223	0	Endothelial cells	ABL2
IPO11	0	0.705476	0.624	0.048	0	Endothelial cells	IPO11
MAST4	0	0.705259	0.788	0.28	0	Endothelial cells	MAST4
STAB1	0	0.705028	0.607	0.012	0	Endothelial cells	STAB1
PHLDA2	0	0.703939	0.63	0.149	0	Endothelial cells	PHLDA2
CASC15	0	0.703373	0.678	0.152	0	Endothelial cells	CASC15
GATA2	0	0.701861	0.559	0.015	0	Endothelial cells	GATA2
EIF4G2	0	0.699269	0.997	0.95	0	Endothelial cells	EIF4G2
BAALC	0	0.693841	0.577	0.011	0	Endothelial cells	BAALC
PLXNA2	0	0.690211	0.637	0.081	0	Endothelial cells	PLXNA2
N4BP3	0	0.688475	0.643	0.048	0	Endothelial cells	N4BP3
FURIN	0	0.687573	0.687	0.138	0	Endothelial cells	FURIN
LAPTM5	0	0.676752	0.547	0.007	0	Endothelial cells	LAPTM5
MAP3K11	0	0.674888	0.67	0.085	0	Endothelial cells	MAP3K11
SMTN	0	0.673883	0.777	0.263	0	Endothelial cells	SMTN
FAM126A	0	0.673028	0.651	0.132	0	Endothelial cells	FAM126A
CD55	0	0.670844	0.703	0.192	0	Endothelial cells	CD55
SLC12A2	0	0.668461	0.704	0.146	0	Endothelial cells	SLC12A2
CBLN1	0	0.66756	0.461	0.008	0	Endothelial cells	CBLN1
RORA	0	0.665168	0.646	0.159	0	Endothelial cells	RORA
CHD7	0	0.664723	0.781	0.236	0	Endothelial cells	CHD7
FZD4	0	0.664328	0.593	0.059	0	Endothelial cells	FZD4
JCAD	0	0.663096	0.652	0.082	0	Endothelial cells	JCAD
PLAU	0	0.661655	0.585	0.096	0	Endothelial cells	PLAU
PARVB	0	0.661301	0.687	0.142	0	Endothelial cells	PARVB
DYSF	0	0.661246	0.668	0.114	0	Endothelial cells	DYSF
RNF144A	0	0.661186	0.611	0.056	0	Endothelial cells	RNF144A
ARHGEF12	0	0.656651	0.813	0.31	0	Endothelial cells	ARHGEF12
RASSF2	0	0.656057	0.649	0.08	0	Endothelial cells	RASSF2
UBALD2	0	0.653842	0.686	0.182	0	Endothelial cells	UBALD2
CDC42BPB	0	0.646837	0.786	0.292	0	Endothelial cells	CDC42BPB
KLHL5	0	0.645954	0.684	0.142	0	Endothelial cells	KLHL5
CHST15	0	0.644598	0.631	0.075	0	Endothelial cells	CHST15
ZNF618	0	0.639697	0.656	0.109	0	Endothelial cells	ZNF618
SLFN5	0	0.636546	0.614	0.097	0	Endothelial cells	SLFN5
PTK2	0	0.635598	0.775	0.27	0	Endothelial cells	PTK2
SHC1	0	0.632538	0.743	0.262	0	Endothelial cells	SHC1
VWF	0	0.631334	0.385	0.007	0	Endothelial cells	VWF
CCN3	0	0.628164	0.421	0.021	0	Endothelial cells	CCN3
ST8SIA4	0	0.626534	0.54	0.012	0	Endothelial cells	ST8SIA4
GPRC5B	0	0.624408	0.596	0.04	0	Endothelial cells	GPRC5B
SCN9A	0	0.624121	0.56	0.066	0	Endothelial cells	SCN9A
TTL	0	0.620932	0.69	0.167	0	Endothelial cells	TTL
PKN1	0	0.620641	0.733	0.227	0	Endothelial cells	PKN1
SIPA1	0	0.62039	0.63	0.08	0	Endothelial cells	SIPA1
MSL3	0	0.618907	0.7	0.186	0	Endothelial cells	MSL3
PPM1F	0	0.618598	0.608	0.059	0	Endothelial cells	PPM1F
CDK17	0	0.615741	0.685	0.152	0	Endothelial cells	CDK17
LRRC8A	0	0.609716	0.636	0.133	0	Endothelial cells	LRRC8A
FGD5	0	0.607632	0.564	0.02	0	Endothelial cells	FGD5
ADAM19	0	0.607382	0.643	0.12	0	Endothelial cells	ADAM19
CDYL2	0	0.602698	0.574	0.026	0	Endothelial cells	CDYL2
LINC01235	0	0.602647	0.472	0.004	0	Endothelial cells	LINC01235
IL3RA	0	0.602214	0.543	0.011	0	Endothelial cells	IL3RA
GRPEL2	0	0.600634	0.542	0.033	0	Endothelial cells	GRPEL2
CD24	0	0.600468	0.41	0.067	0	Endothelial cells	CD24
VSIR	0	0.599749	0.535	0.073	0	Endothelial cells	VSIR
NQO1	0	0.598914	0.529	0.071	0	Endothelial cells	NQO1
SCARF1	0	0.59781	0.552	0.017	0	Endothelial cells	SCARF1
USP31	0	0.595136	0.606	0.08	0	Endothelial cells	USP31
CD40	0	0.594892	0.583	0.063	0	Endothelial cells	CD40
RALB	0	0.594107	0.696	0.2	0	Endothelial cells	RALB
ADAMTS4	0	0.593656	0.512	0.092	0	Endothelial cells	ADAMTS4
SLC7A11	0	0.591737	0.502	0.064	0	Endothelial cells	SLC7A11
PAPSS1	0	0.591717	0.643	0.144	0	Endothelial cells	PAPSS1
FAM124B	0	0.589139	0.503	0.005	0	Endothelial cells	FAM124B
HOXB5	0	0.587202	0.527	0.015	0	Endothelial cells	HOXB5
PRDM1	0	0.582372	0.44	0.012	0	Endothelial cells	PRDM1
SH3TC1	0	0.578751	0.533	0.015	0	Endothelial cells	SH3TC1
KCTD12	0	0.578392	0.622	0.173	0	Endothelial cells	KCTD12
CTNNBIP1	0	0.578215	0.639	0.171	0	Endothelial cells	CTNNBIP1
LYN	0	0.576603	0.586	0.069	0	Endothelial cells	LYN
MLXIP	0	0.576172	0.669	0.198	0	Endothelial cells	MLXIP
LDB2	0	0.573947	0.619	0.165	0	Endothelial cells	LDB2
THBD	0	0.573723	0.466	0.015	0	Endothelial cells	THBD
SNCG	0	0.573642	0.591	0.112	0	Endothelial cells	SNCG
NOVA2	0	0.571651	0.547	0.015	0	Endothelial cells	NOVA2
DGKE	0	0.569696	0.551	0.061	0	Endothelial cells	DGKE
PPP1R16B	0	0.56778	0.523	0.006	0	Endothelial cells	PPP1R16B
GIMAP6	0	0.567406	0.504	0.006	0	Endothelial cells	GIMAP6
MAML3	0	0.565698	0.57	0.07	0	Endothelial cells	MAML3
LY6H	0	0.563282	0.375	0.04	0	Endothelial cells	LY6H
ITGA9	0	0.56124	0.61	0.141	0	Endothelial cells	ITGA9
COLGALT1	0	0.561109	0.699	0.212	0	Endothelial cells	COLGALT1
ADA	0	0.560002	0.535	0.05	0	Endothelial cells	ADA
TSHZ1	0	0.55928	0.56	0.083	0	Endothelial cells	TSHZ1
S1PR1	0	0.558689	0.6	0.112	0	Endothelial cells	S1PR1
AGRN	0	0.556969	0.619	0.126	0	Endothelial cells	AGRN
DLL4	0	0.555677	0.49	0.009	0	Endothelial cells	DLL4
PALD1	0	0.555176	0.533	0.034	0	Endothelial cells	PALD1
THSD7A	0	0.554181	0.549	0.099	0	Endothelial cells	THSD7A
CD109	0	0.550183	0.646	0.149	0	Endothelial cells	CD109
KIT	0	0.550135	0.466	0.013	0	Endothelial cells	KIT
BTBD3	0	0.544141	0.586	0.107	0	Endothelial cells	BTBD3
SOS1	0	0.543851	0.635	0.161	0	Endothelial cells	SOS1
HSPA12B	0	0.538949	0.517	0.035	0	Endothelial cells	HSPA12B
CD200	0	0.538834	0.507	0.052	0	Endothelial cells	CD200
CAVIN2	0	0.538729	0.402	0.044	0	Endothelial cells	CAVIN2
NUAK1	0	0.538242	0.564	0.135	0	Endothelial cells	NUAK1
SYT11	0	0.537603	0.551	0.123	0	Endothelial cells	SYT11
MEGF6	0	0.53695	0.51	0.029	0	Endothelial cells	MEGF6
NIBAN2	0	0.535924	0.59	0.109	0	Endothelial cells	NIBAN2
CA2	0	0.53455	0.382	0.015	0	Endothelial cells	CA2
TTYH3	0	0.533175	0.644	0.164	0	Endothelial cells	TTYH3
UBTD1	0	0.532886	0.567	0.082	0	Endothelial cells	UBTD1
SESTD1	0	0.531646	0.627	0.163	0	Endothelial cells	SESTD1
HHEX	0	0.531519	0.445	0.006	0	Endothelial cells	HHEX
SLC45A4	0	0.526586	0.461	0.047	0	Endothelial cells	SLC45A4
NPR1	0	0.526082	0.491	0.019	0	Endothelial cells	NPR1
GPR4	0	0.524285	0.468	0.005	0	Endothelial cells	GPR4
NIBAN1	0	0.524132	0.45	0.03	0	Endothelial cells	NIBAN1
LAMA5	0	0.524026	0.562	0.133	0	Endothelial cells	LAMA5
ADCY4	0	0.523098	0.491	0.027	0	Endothelial cells	ADCY4
TBC1D9	0	0.519146	0.571	0.104	0	Endothelial cells	TBC1D9
ARL15	0	0.517668	0.514	0.059	0	Endothelial cells	ARL15
DACH1	0	0.517149	0.49	0.062	0	Endothelial cells	DACH1
ZNRF1	0	0.516269	0.658	0.179	0	Endothelial cells	ZNRF1
PPP1R18	0	0.51539	0.593	0.136	0	Endothelial cells	PPP1R18
EOGT	0	0.515064	0.521	0.061	0	Endothelial cells	EOGT
RIPOR1	0	0.51487	0.592	0.126	0	Endothelial cells	RIPOR1
SEMA6A	0	0.514386	0.547	0.104	0	Endothelial cells	SEMA6A
L3MBTL3	0	0.512622	0.505	0.053	0	Endothelial cells	L3MBTL3
VOPP1	0	0.51236	0.557	0.096	0	Endothelial cells	VOPP1
SH2B3	0	0.510532	0.525	0.055	0	Endothelial cells	SH2B3
KANK3	0	0.508613	0.463	0.009	0	Endothelial cells	KANK3
SEMA3F	0	0.508312	0.461	0.015	0	Endothelial cells	SEMA3F
CNOT6L	0	0.507284	0.567	0.129	0	Endothelial cells	CNOT6L
CLEC11A	0	0.507166	0.4	0.03	0	Endothelial cells	CLEC11A
NRARP	0	0.504153	0.465	0.026	0	Endothelial cells	NRARP
LRRC8C	0	0.502806	0.521	0.064	0	Endothelial cells	LRRC8C
TNFRSF10D	0	0.501834	0.517	0.061	0	Endothelial cells	TNFRSF10D
EXOC3L1	0	0.501268	0.488	0.006	0	Endothelial cells	EXOC3L1
GIMAP8	0	0.501256	0.464	0.02	0	Endothelial cells	GIMAP8
MBOAT7	0	0.501241	0.61	0.164	0	Endothelial cells	MBOAT7
PTPRG	0	0.499912	0.569	0.12	0	Endothelial cells	PTPRG
SASH1	0	0.499858	0.596	0.138	0	Endothelial cells	SASH1
NOS3	0	0.498644	0.483	0.026	0	Endothelial cells	NOS3
ATP13A2	0	0.498284	0.543	0.078	0	Endothelial cells	ATP13A2
GDPD5	0	0.494391	0.497	0.027	0	Endothelial cells	GDPD5
IL4R	0	0.491439	0.513	0.053	0	Endothelial cells	IL4R
GPC4	0	0.490779	0.356	0.051	0	Endothelial cells	GPC4
ASAP2	0	0.489919	0.603	0.136	0	Endothelial cells	ASAP2
IQSEC1	0	0.489429	0.597	0.153	0	Endothelial cells	IQSEC1
EPHB4	0	0.488885	0.548	0.079	0	Endothelial cells	EPHB4
TCN2	0	0.48794	0.48	0.047	0	Endothelial cells	TCN2
STK10	0	0.485039	0.542	0.082	0	Endothelial cells	STK10
KCNJ2	0	0.483769	0.402	0.023	0	Endothelial cells	KCNJ2
MAP4K2	0	0.483471	0.512	0.058	0	Endothelial cells	MAP4K2
RANBP17	0	0.481699	0.514	0.061	0	Endothelial cells	RANBP17
KCNF1	0	0.481681	0.431	0.006	0	Endothelial cells	KCNF1
TBXAS1	0	0.481059	0.455	0.01	0	Endothelial cells	TBXAS1
AC007998.3	0	0.479914	0.422	0.004	0	Endothelial cells	AC007998.3
ZADH2	0	0.474351	0.54	0.108	0	Endothelial cells	ZADH2
HECW2	0	0.473169	0.52	0.084	0	Endothelial cells	HECW2
FZD6	0	0.471412	0.505	0.069	0	Endothelial cells	FZD6
KCNN2	0	0.471119	0.452	0.067	0	Endothelial cells	KCNN2
ST3GAL6	0	0.470687	0.519	0.096	0	Endothelial cells	ST3GAL6
SHE	0	0.470654	0.439	0.014	0	Endothelial cells	SHE
CRMP1	0	0.466283	0.488	0.058	0	Endothelial cells	CRMP1
SEMA3G	0	0.46472	0.406	0.01	0	Endothelial cells	SEMA3G
GFOD2	0	0.463685	0.493	0.062	0	Endothelial cells	GFOD2
ATP11C	0	0.463637	0.506	0.093	0	Endothelial cells	ATP11C
GIT2	0	0.462512	0.551	0.124	0	Endothelial cells	GIT2
PLCL1	0	0.462456	0.5	0.068	0	Endothelial cells	PLCL1
ARHGEF15	0	0.461648	0.435	0.004	0	Endothelial cells	ARHGEF15
INF2	0	0.452076	0.537	0.105	0	Endothelial cells	INF2
TNFRSF1B	0	0.452031	0.413	0.036	0	Endothelial cells	TNFRSF1B
KIAA1671	0	0.452021	0.51	0.091	0	Endothelial cells	KIAA1671
SWAP70	0	0.450544	0.535	0.113	0	Endothelial cells	SWAP70
GRAP	0	0.446574	0.41	0.009	0	Endothelial cells	GRAP
CPNE2	0	0.446408	0.469	0.046	0	Endothelial cells	CPNE2
PKP4	0	0.441387	0.514	0.104	0	Endothelial cells	PKP4
GIT1	0	0.440991	0.511	0.098	0	Endothelial cells	GIT1
HCLS1	0	0.439335	0.422	0.011	0	Endothelial cells	HCLS1
ITPKB	0	0.438102	0.516	0.095	0	Endothelial cells	ITPKB
BTNL9	0	0.436081	0.394	0.013	0	Endothelial cells	BTNL9
SLC43A3	0	0.435662	0.49	0.081	0	Endothelial cells	SLC43A3
RALGAPA2	0	0.433055	0.493	0.102	0	Endothelial cells	RALGAPA2
PLEKHG5	0	0.432334	0.449	0.037	0	Endothelial cells	PLEKHG5
ARRB1	0	0.431869	0.461	0.053	0	Endothelial cells	ARRB1
BMP2K	0	0.431505	0.468	0.087	0	Endothelial cells	BMP2K
HAGLROS	0	0.428853	0.389	0.003	0	Endothelial cells	HAGLROS
CCDC88C	0	0.426986	0.393	0.014	0	Endothelial cells	CCDC88C
SH2D3C	0	0.426008	0.447	0.025	0	Endothelial cells	SH2D3C
MCF2L	0	0.425001	0.43	0.027	0	Endothelial cells	MCF2L
ARHGEF3	0	0.424586	0.475	0.075	0	Endothelial cells	ARHGEF3
LIMK2	0	0.42436	0.475	0.063	0	Endothelial cells	LIMK2
NBEAL2	0	0.422385	0.434	0.039	0	Endothelial cells	NBEAL2
TMEM37	0	0.421364	0.392	0.037	0	Endothelial cells	TMEM37
FRMD4A	0	0.419293	0.504	0.087	0	Endothelial cells	FRMD4A
CPXM2	0	0.415726	0.352	0.013	0	Endothelial cells	CPXM2
SCAMP5	0	0.40934	0.409	0.025	0	Endothelial cells	SCAMP5
VEPH1	0	0.408254	0.375	0.009	0	Endothelial cells	VEPH1
KBTBD11	0	0.407733	0.417	0.045	0	Endothelial cells	KBTBD11
DENND6B	0	0.407531	0.414	0.033	0	Endothelial cells	DENND6B
SMAGP	0	0.405605	0.397	0.033	0	Endothelial cells	SMAGP
FLI1	0	0.403088	0.421	0.023	0	Endothelial cells	FLI1
TECPR1	0	0.401531	0.445	0.062	0	Endothelial cells	TECPR1
FAM219A	0	0.401314	0.498	0.103	0	Endothelial cells	FAM219A
MSX1	0	0.400184	0.41	0.051	0	Endothelial cells	MSX1
MICALL2	0	0.398979	0.459	0.072	0	Endothelial cells	MICALL2
CHRM3	0	0.398866	0.361	0.029	0	Endothelial cells	CHRM3
TMEFF1	0	0.395118	0.431	0.058	0	Endothelial cells	TMEFF1
ITPR3	0	0.394944	0.406	0.032	0	Endothelial cells	ITPR3
FAM167B	0	0.39289	0.369	0.005	0	Endothelial cells	FAM167B
CDC14A	0	0.39161	0.409	0.065	0	Endothelial cells	CDC14A
FAR2	0	0.391259	0.378	0.011	0	Endothelial cells	FAR2
ATP8A1	0	0.390243	0.418	0.045	0	Endothelial cells	ATP8A1
HIP1R	0	0.38982	0.425	0.058	0	Endothelial cells	HIP1R
FRMD8	0	0.389787	0.467	0.084	0	Endothelial cells	FRMD8
PRKD2	0	0.388508	0.442	0.065	0	Endothelial cells	PRKD2
RASGRF2	0	0.387531	0.353	0.004	0	Endothelial cells	RASGRF2
ARHGEF28	0	0.383687	0.342	0.013	0	Endothelial cells	ARHGEF28
ADCYAP1R1	0	0.383361	0.354	0.009	0	Endothelial cells	ADCYAP1R1
COL23A1	0	0.383002	0.332	0.035	0	Endothelial cells	COL23A1
MADCAM1	0	0.381904	0.304	0.01	0	Endothelial cells	MADCAM1
PIK3CG	0	0.3796	0.312	0.004	0	Endothelial cells	PIK3CG
SHROOM4	0	0.379443	0.412	0.055	0	Endothelial cells	SHROOM4
KIF26A	0	0.377813	0.385	0.022	0	Endothelial cells	KIF26A
IL17RA	0	0.374639	0.402	0.054	0	Endothelial cells	IL17RA
KCNN3	0	0.374086	0.343	0.017	0	Endothelial cells	KCNN3
FHOD1	0	0.372139	0.417	0.052	0	Endothelial cells	FHOD1
NLGN4X	0	0.371792	0.351	0.027	0	Endothelial cells	NLGN4X
CLDN7	0	0.369938	0.476	0.061	0	Endothelial cells	CLDN7
ADGRG1	0	0.367923	0.354	0.044	0	Endothelial cells	ADGRG1
IQCK	0	0.367866	0.403	0.048	0	Endothelial cells	IQCK
MAPK11	0	0.366981	0.382	0.022	0	Endothelial cells	MAPK11
LYL1	0	0.363408	0.358	0.019	0	Endothelial cells	LYL1
LINC02669	0	0.362839	0.34	0.007	0	Endothelial cells	LINC02669
CREG2	0	0.36228	0.318	0.007	0	Endothelial cells	CREG2
LRRC36	0	0.361798	0.313	0.004	0	Endothelial cells	LRRC36
MANSC1	0	0.361536	0.387	0.05	0	Endothelial cells	MANSC1
NOX4	0	0.357804	0.377	0.044	0	Endothelial cells	NOX4
CBX2	0	0.356159	0.366	0.026	0	Endothelial cells	CBX2
SOX5	0	0.350936	0.345	0.025	0	Endothelial cells	SOX5
CPM	0	0.3495	0.314	0.008	0	Endothelial cells	CPM
TEK	0	0.34355	0.368	0.023	0	Endothelial cells	TEK
TBXA2R	0	0.343417	0.354	0.018	0	Endothelial cells	TBXA2R
AC087627.1	0	0.340171	0.315	0.002	0	Endothelial cells	AC087627.1
USHBP1	0	0.338199	0.33	0.005	0	Endothelial cells	USHBP1
EPHX4	0	0.334222	0.35	0.014	0	Endothelial cells	EPHX4
ACE	0	0.333769	0.304	0.01	0	Endothelial cells	ACE
IQGAP2	0	0.333069	0.343	0.044	0	Endothelial cells	IQGAP2
EPS8L1	0	0.331112	0.344	0.033	0	Endothelial cells	EPS8L1
AC110611.2	0	0.330334	0.337	0.02	0	Endothelial cells	AC110611.2
TNFRSF14	0	0.329167	0.326	0.018	0	Endothelial cells	TNFRSF14
ADORA2A	0	0.327544	0.337	0.028	0	Endothelial cells	ADORA2A
ST6GALNAC3	0	0.326156	0.361	0.049	0	Endothelial cells	ST6GALNAC3
AC004918.1	0	0.325143	0.301	0.01	0	Endothelial cells	AC004918.1
FES	0	0.32501	0.343	0.028	0	Endothelial cells	FES
SEMA7A	0	0.323944	0.341	0.037	0	Endothelial cells	SEMA7A
MAP2	0	0.322938	0.321	0.026	0	Endothelial cells	MAP2
ZNF467	0	0.322792	0.364	0.053	0	Endothelial cells	ZNF467
INKA1	0	0.321216	0.367	0.045	0	Endothelial cells	INKA1
INPP5D	0	0.318064	0.305	0.004	0	Endothelial cells	INPP5D
TOX2	0	0.317383	0.33	0.023	0	Endothelial cells	TOX2
VAV3	0	0.316272	0.334	0.028	0	Endothelial cells	VAV3
JAM2	0	0.315184	0.326	0.036	0	Endothelial cells	JAM2
TNFRSF25	0	0.30801	0.31	0.018	0	Endothelial cells	TNFRSF25
TMCC3	0	0.30401	0.322	0.03	0	Endothelial cells	TMCC3
RIN3	0	0.303396	0.34	0.043	0	Endothelial cells	RIN3
ELMO1	0	0.301155	0.304	0.021	0	Endothelial cells	ELMO1
PPP1R9B	5.33974e-307	0.318511	0.381	0.061	1.32506e-302	Endothelial cells	PPP1R9B
ITGA11	1.31976e-306	0.856613	0.872	0.397	3.27498e-302	Endothelial cells	ITGA1
COL15A11	6.68827e-306	0.691366	0.769	0.26	1.65969e-301	Endothelial cells	COL15A1
STARD9	1.29079e-305	0.317883	0.339	0.048	3.2031e-301	Endothelial cells	STARD9
FAM89A	4.28966e-305	0.389624	0.436	0.081	1.06448e-300	Endothelial cells	FAM89A
LRCH1	1.135e-303	0.403825	0.492	0.104	2.81649e-299	Endothelial cells	LRCH1
GALNT7	1.69724e-303	0.439724	0.551	0.132	4.2117e-299	Endothelial cells	GALNT7
MAF	2.75549e-303	0.733996	0.659	0.207	6.83776e-299	Endothelial cells	MAF
AP1S21	2.78342e-303	0.760997	0.922	0.609	6.90706e-299	Endothelial cells	AP1S2
TUBB3	7.6915e-303	0.743886	0.688	0.229	1.90865e-298	Endothelial cells	TUBB3
HERC1	4.35994e-302	0.623772	0.727	0.248	1.08192e-297	Endothelial cells	HERC1
PGD	1.16542e-301	0.636454	0.716	0.259	2.89198e-297	Endothelial cells	PGD
RAPGEF1	4.91444e-301	0.521453	0.601	0.162	1.21952e-296	Endothelial cells	RAPGEF1
NPDC1	6.04979e-301	0.695701	0.796	0.332	1.50125e-296	Endothelial cells	NPDC1
NOL4L	3.32757e-300	0.406809	0.499	0.109	8.25737e-296	Endothelial cells	NOL4L
PPP2R2A	3.65416e-300	0.620021	0.765	0.292	9.06781e-296	Endothelial cells	PPP2R2A
S100A16	4.86099e-300	0.8561	0.813	0.42	1.20625e-295	Endothelial cells	S100A16
TMOD2	6.20445e-300	0.359172	0.419	0.076	1.53963e-295	Endothelial cells	TMOD2
PLCG1	5.63399e-299	0.371467	0.469	0.095	1.39807e-294	Endothelial cells	PLCG1
MAPK3	1.05792e-298	0.427406	0.555	0.136	2.62523e-294	Endothelial cells	MAPK3
OSBPL10	1.61976e-298	0.335454	0.402	0.069	4.01943e-294	Endothelial cells	OSBPL10
GRAMD1A	2.83444e-298	0.537586	0.669	0.21	7.03366e-294	Endothelial cells	GRAMD1A
HTRA11	9.31232e-298	0.960452	0.91	0.59	2.31085e-293	Endothelial cells	HTRA1
ABCG1	1.39499e-297	0.357644	0.412	0.074	3.46167e-293	Endothelial cells	ABCG1
AL445524.1	3.02829e-297	0.324007	0.336	0.049	7.5147e-293	Endothelial cells	AL445524.1
JAK1	3.04379e-297	0.691019	0.972	0.769	7.55316e-293	Endothelial cells	JAK1
TMEM181	3.96468e-297	0.463163	0.569	0.146	9.83836e-293	Endothelial cells	TMEM181
AGAP1	4.02433e-297	0.425218	0.486	0.105	9.98637e-293	Endothelial cells	AGAP1
STMN1	5.29844e-297	0.852189	0.986	0.823	1.31481e-292	Endothelial cells	STMN1
YPEL2	6.06515e-297	0.619462	0.693	0.231	1.50507e-292	Endothelial cells	YPEL2
LMBR1	6.48757e-297	0.388233	0.483	0.103	1.60989e-292	Endothelial cells	LMBR1
CDS2	1.00932e-296	0.424713	0.546	0.132	2.50462e-292	Endothelial cells	CDS2
TMEM204	3.23454e-296	0.429458	0.52	0.117	8.02651e-292	Endothelial cells	TMEM204
C2orf27A	1.63398e-295	0.429095	0.485	0.104	4.05472e-291	Endothelial cells	C2orf27A
BAX	3.78367e-295	0.679843	0.765	0.308	9.38918e-291	Endothelial cells	BAX
BCAP31	2.86215e-294	0.744057	0.807	0.41	7.10243e-290	Endothelial cells	BCAP31
ACTR2	1.70528e-293	0.761905	0.896	0.626	4.23165e-289	Endothelial cells	ACTR2
CPNE8	3.72187e-293	0.349188	0.409	0.074	9.23582e-289	Endothelial cells	CPNE8
F2R1	3.47131e-292	0.720164	0.819	0.334	8.61405e-288	Endothelial cells	F2R
MTMR12	6.42549e-292	0.398908	0.491	0.108	1.59448e-287	Endothelial cells	MTMR12
SDE2	1.60872e-289	0.398743	0.471	0.101	3.99204e-285	Endothelial cells	SDE2
MACF11	4.80076e-289	0.766978	0.98	0.783	1.19131e-284	Endothelial cells	MACF1
HDAC1	1.35548e-288	0.508629	0.612	0.177	3.36362e-284	Endothelial cells	HDAC1
STX6	4.09058e-288	0.426839	0.54	0.133	1.01508e-283	Endothelial cells	STX6
FLNA1	1.19868e-286	0.721901	0.957	0.691	2.97453e-282	Endothelial cells	FLNA
APOD	1.79131e-286	0.338687	0.348	0.054	4.44514e-282	Endothelial cells	APOD
LPCAT2	9.25096e-285	0.396141	0.454	0.094	2.29563e-280	Endothelial cells	LPCAT2
TMEM132A	2.43839e-284	0.480552	0.607	0.169	6.05088e-280	Endothelial cells	TMEM132A
ARHGAP21	2.59443e-283	0.557578	0.679	0.221	6.43808e-279	Endothelial cells	ARHGAP21
MYL12B	3.56064e-283	0.784592	0.986	0.928	8.83573e-279	Endothelial cells	MYL12B
CHD3	5.60383e-283	0.655548	0.794	0.323	1.39059e-278	Endothelial cells	CHD3
ERBIN	3.91175e-282	0.630215	0.772	0.308	9.70702e-278	Endothelial cells	ERBIN
PNPLA6	7.26411e-282	0.38329	0.472	0.102	1.80259e-277	Endothelial cells	PNPLA6
SUN2	2.22898e-281	0.374191	0.471	0.1	5.53122e-277	Endothelial cells	SUN2
ADAMTS9	1.54765e-276	0.595247	0.691	0.224	3.8405e-272	Endothelial cells	ADAMTS9
HMOX2	1.64888e-276	0.713915	0.756	0.329	4.0917e-272	Endothelial cells	HMOX2
ZFHX3	7.72932e-275	0.622612	0.729	0.271	1.91803e-270	Endothelial cells	ZFHX3
TSPAN13	1.06602e-274	0.518248	0.615	0.183	2.64532e-270	Endothelial cells	TSPAN13
ORAI2	1.02569e-273	0.483448	0.619	0.186	2.54526e-269	Endothelial cells	ORAI2
NID11	7.89208e-273	0.691937	0.94	0.589	1.95842e-268	Endothelial cells	NID1
NEDD9	1.50788e-272	0.617165	0.709	0.255	3.7418e-268	Endothelial cells	NEDD9
RHOB	3.25687e-271	0.677685	0.756	0.298	8.08193e-267	Endothelial cells	RHOB
FNBP1L	2.42041e-270	0.588183	0.735	0.277	6.00625e-266	Endothelial cells	FNBP1L
CCNY	9.41746e-270	0.540788	0.682	0.238	2.33694e-265	Endothelial cells	CCNY
ARHGDIA	2.74491e-269	0.627248	0.776	0.334	6.81149e-265	Endothelial cells	ARHGDIA
SPTBN1	3.7453e-269	0.666619	0.999	0.925	9.29397e-265	Endothelial cells	SPTBN1
JARID2	1.59136e-268	0.524136	0.64	0.201	3.94896e-264	Endothelial cells	JARID2
ZNF532	5.69005e-268	0.496276	0.613	0.184	1.41199e-263	Endothelial cells	ZNF532
WIPF1	8.77451e-268	0.331039	0.395	0.075	2.17739e-263	Endothelial cells	WIPF1
OCIAD2	3.61638e-267	0.670965	0.669	0.243	8.97404e-263	Endothelial cells	OCIAD2
RAB5C	4.9579e-267	0.644146	0.755	0.324	1.2303e-262	Endothelial cells	RAB5C
YEATS2	1.00213e-266	0.404905	0.532	0.134	2.48678e-262	Endothelial cells	YEATS2
MGAT1	6.00372e-266	0.532656	0.693	0.243	1.48982e-261	Endothelial cells	MGAT1
DBN1	1.14987e-265	0.594267	0.787	0.33	2.85341e-261	Endothelial cells	DBN1
OAF	2.64679e-264	0.388156	0.497	0.118	6.56801e-260	Endothelial cells	OAF
WDFY1	2.40104e-262	0.473433	0.616	0.189	5.95819e-258	Endothelial cells	WDFY1
RGS12	5.80233e-262	0.403046	0.514	0.126	1.43985e-257	Endothelial cells	RGS12
MAN2A1	6.19904e-262	0.41242	0.502	0.122	1.53829e-257	Endothelial cells	MAN2A1
FAM214A	1.81783e-261	0.529057	0.618	0.191	4.51094e-257	Endothelial cells	FAM214A
GNAS	2.24435e-261	0.53654	1	0.996	5.56936e-257	Endothelial cells	GNAS
CDC37	2.00502e-260	0.621393	0.912	0.626	4.97545e-256	Endothelial cells	CDC37
TMEM189	1.34903e-258	0.40125	0.501	0.125	3.34762e-254	Endothelial cells	TMEM189
RSU1	2.31142e-258	0.602646	0.727	0.296	5.73578e-254	Endothelial cells	RSU1
MMP141	7.90387e-258	0.669388	0.818	0.366	1.96134e-253	Endothelial cells	MMP14
NPIPB5	1.03633e-257	0.345527	0.394	0.075	2.57165e-253	Endothelial cells	NPIPB5
OAZ2	1.70364e-257	0.611112	0.736	0.302	4.22759e-253	Endothelial cells	OAZ2
LBH1	1.88854e-257	0.834609	0.857	0.547	4.68642e-253	Endothelial cells	LBH
MYCBP2	3.31599e-257	0.629871	0.814	0.37	8.22863e-253	Endothelial cells	MYCBP2
SLC30A1	7.38643e-257	0.598146	0.753	0.296	1.83294e-252	Endothelial cells	SLC30A1
SAMHD1	4.46649e-256	0.38397	0.448	0.101	1.10836e-251	Endothelial cells	SAMHD1
SMARCA2	1.9893e-255	0.54189	0.685	0.242	4.93644e-251	Endothelial cells	SMARCA2
HOXB3	3.74825e-254	0.357268	0.39	0.076	9.30129e-250	Endothelial cells	HOXB3
PIK3CA	4.9863e-254	0.523269	0.638	0.211	1.23735e-249	Endothelial cells	PIK3CA
CBL	6.18002e-254	0.402334	0.507	0.129	1.53357e-249	Endothelial cells	CBL
PTBP3	9.99168e-254	0.53635	0.722	0.266	2.47943e-249	Endothelial cells	PTBP3
LIPA	8.60177e-253	0.36371	0.475	0.113	2.13453e-248	Endothelial cells	LIPA
SLC9A1	5.01919e-252	0.356318	0.459	0.106	1.24551e-247	Endothelial cells	SLC9A1
CNST	5.44685e-252	0.356342	0.446	0.1	1.35164e-247	Endothelial cells	CNST
GNB1	2.23074e-251	0.637973	0.878	0.584	5.53557e-247	Endothelial cells	GNB1
RDX1	2.69066e-251	0.603334	0.983	0.872	6.67687e-247	Endothelial cells	RDX
TMEM246	6.7657e-250	0.381512	0.484	0.12	1.67891e-245	Endothelial cells	TMEM246
PLS31	2.90027e-249	0.656839	0.965	0.746	7.19702e-245	Endothelial cells	PLS3
MPRIP	3.96178e-249	0.602919	0.799	0.361	9.83115e-245	Endothelial cells	MPRIP
APBB2	5.68732e-249	0.38524	0.519	0.133	1.41131e-244	Endothelial cells	APBB2
RNF38	8.61325e-249	0.350612	0.459	0.106	2.13738e-244	Endothelial cells	RNF38
CEP68	2.18969e-248	0.397704	0.531	0.143	5.43372e-244	Endothelial cells	CEP68
BID	5.62526e-248	0.356402	0.462	0.108	1.39591e-243	Endothelial cells	BID
CYFIP1	1.00246e-247	0.460374	0.612	0.192	2.4876e-243	Endothelial cells	CYFIP1
RIN2	1.21474e-247	0.466924	0.584	0.177	3.01438e-243	Endothelial cells	RIN2
TAOK1	7.9093e-247	0.539724	0.766	0.307	1.96269e-242	Endothelial cells	TAOK1
KIF5B	1.11493e-246	0.607204	0.969	0.817	2.7667e-242	Endothelial cells	KIF5B
PON2	6.21173e-245	0.553421	0.735	0.291	1.54144e-240	Endothelial cells	PON2
CFLAR	8.2582e-244	0.638042	0.823	0.395	2.04927e-239	Endothelial cells	CFLAR
ZDHHC20	1.65775e-243	0.405488	0.534	0.148	4.11371e-239	Endothelial cells	ZDHHC20
STRN4	1.91793e-243	0.401574	0.536	0.149	4.75935e-239	Endothelial cells	STRN4
KAT6A	8.06518e-242	0.488625	0.686	0.245	2.00137e-237	Endothelial cells	KAT6A
KCTD15	1.84827e-241	0.311264	0.388	0.079	4.58649e-237	Endothelial cells	KCTD15
CDK2AP1	3.95001e-241	0.6476	0.831	0.507	9.80194e-237	Endothelial cells	CDK2AP1
ATP1B3	5.80154e-241	0.673202	0.858	0.542	1.43965e-236	Endothelial cells	ATP1B3
WASF2	7.92989e-241	0.612157	0.898	0.638	1.9678e-236	Endothelial cells	WASF2
CTHRC1	1.16964e-240	0.426855	0.346	0.062	2.90247e-236	Endothelial cells	CTHRC1
SLC26A2	3.21279e-239	0.568663	0.58	0.185	7.97253e-235	Endothelial cells	SLC26A2
ADAMTS5	3.28071e-239	0.840181	0.54	0.166	8.14108e-235	Endothelial cells	ADAMTS5
ATP2B41	3.64775e-239	0.642428	0.84	0.459	9.05188e-235	Endothelial cells	ATP2B4
TRAF6	8.41711e-239	0.319122	0.397	0.083	2.08871e-234	Endothelial cells	TRAF6
HRAS	1.49379e-238	0.490389	0.617	0.207	3.70684e-234	Endothelial cells	HRAS
TPM41	5.20477e-238	0.607028	1	0.912	1.29156e-233	Endothelial cells	TPM4
PDCL	7.521e-238	0.388475	0.505	0.135	1.86634e-233	Endothelial cells	PDCL
PEAK1	3.33916e-237	0.539277	0.694	0.258	8.28612e-233	Endothelial cells	PEAK1
PLEKHA1	5.06019e-237	0.554369	0.767	0.328	1.25569e-232	Endothelial cells	PLEKHA1
CAP1	6.75687e-237	0.689025	0.811	0.443	1.67672e-232	Endothelial cells	CAP1
ITPRID2	9.92556e-237	0.509419	0.68	0.244	2.46303e-232	Endothelial cells	ITPRID2
RAC1	3.57532e-235	0.54033	0.992	0.957	8.87215e-231	Endothelial cells	RAC1
ACTR3	9.13207e-235	0.630692	0.89	0.633	2.26612e-230	Endothelial cells	ACTR3
SFXN3	5.35687e-234	0.381432	0.501	0.133	1.32931e-229	Endothelial cells	SFXN3
CKLF	1.3891e-233	0.488675	0.652	0.233	3.44706e-229	Endothelial cells	CKLF
MYL12A	2.69142e-233	0.626311	0.991	0.957	6.67877e-229	Endothelial cells	MYL12A
TP53INP1	7.03755e-233	0.403117	0.53	0.148	1.74637e-228	Endothelial cells	TP53INP1
PSMA7	1.52127e-232	0.596859	0.99	0.952	3.77503e-228	Endothelial cells	PSMA7
RGL2	1.52336e-232	0.370125	0.49	0.129	3.78023e-228	Endothelial cells	RGL2
CDH8	7.17926e-232	0.308684	0.306	0.052	1.78153e-227	Endothelial cells	CDH8
ERAP2	1.75024e-231	0.365257	0.472	0.119	4.34323e-227	Endothelial cells	ERAP2
FLNB	2.55876e-231	0.435754	0.645	0.21	6.34957e-227	Endothelial cells	FLNB
PPP1R14B	1.26331e-230	0.659446	0.86	0.582	3.1349e-226	Endothelial cells	PPP1R14B
COL27A1	1.99203e-230	0.553321	0.581	0.184	4.94322e-226	Endothelial cells	COL27A1
STIM2	3.58416e-230	0.479757	0.662	0.236	8.8941e-226	Endothelial cells	STIM2
PTBP1	7.42854e-230	0.499509	0.708	0.274	1.84339e-225	Endothelial cells	PTBP1
CAPN2	9.03373e-230	0.554312	0.761	0.338	2.24172e-225	Endothelial cells	CAPN2
TCF3	7.59823e-229	0.371811	0.515	0.142	1.8855e-224	Endothelial cells	TCF3
CTNNB1	5.28236e-228	0.648963	0.861	0.571	1.31082e-223	Endothelial cells	CTNNB1
PCSK5	6.25451e-228	0.357838	0.475	0.119	1.55206e-223	Endothelial cells	PCSK5
MAP3K3	6.2948e-228	0.333691	0.437	0.104	1.56206e-223	Endothelial cells	MAP3K3
FXYD51	4.0681e-227	0.608726	0.771	0.337	1.0095e-222	Endothelial cells	FXYD5
BAZ2B	1.93184e-225	0.589527	0.804	0.372	4.79385e-221	Endothelial cells	BAZ2B
TCP11L2	1.06999e-224	0.375107	0.471	0.123	2.65519e-220	Endothelial cells	TCP11L2
AKT3	2.81914e-224	0.433973	0.614	0.206	6.9957e-220	Endothelial cells	AKT3
CRK	4.98049e-224	0.431395	0.594	0.195	1.23591e-219	Endothelial cells	CRK
DGKD	2.82244e-223	0.446437	0.65	0.221	7.00389e-219	Endothelial cells	DGKD
UPP1	3.93007e-223	0.40209	0.557	0.167	9.75246e-219	Endothelial cells	UPP1
MIDN	5.31496e-223	0.567989	0.745	0.319	1.31891e-218	Endothelial cells	MIDN
ARPC2	5.56031e-223	0.52767	0.993	0.955	1.37979e-218	Endothelial cells	ARPC2
ARAP3	9.3266e-223	0.35695	0.431	0.104	2.31439e-218	Endothelial cells	ARAP3
IDS	6.61699e-222	0.489646	0.637	0.23	1.64201e-217	Endothelial cells	IDS
PLCB1	1.46224e-221	0.451034	0.657	0.226	3.62854e-217	Endothelial cells	PLCB1
SAT1	2.26835e-221	0.958963	0.958	0.816	5.62891e-217	Endothelial cells	SAT1
PMAIP1	1.07815e-220	0.699739	0.619	0.22	2.67542e-216	Endothelial cells	PMAIP1
PGM2L1	1.61236e-220	0.492391	0.641	0.23	4.00108e-216	Endothelial cells	PGM2L1
CTBP2	9.0639e-220	0.418632	0.587	0.188	2.24921e-215	Endothelial cells	CTBP2
GADD45A	1.42554e-219	0.759868	0.869	0.611	3.53747e-215	Endothelial cells	GADD45A
BOK	2.40772e-219	0.363541	0.481	0.13	5.97477e-215	Endothelial cells	BOK
PTPN4	3.00496e-218	0.349728	0.435	0.107	7.4568e-214	Endothelial cells	PTPN4
ACTG11	3.12578e-218	0.623933	1	0.911	7.75663e-214	Endothelial cells	ACTG1
VGLL4	1.43377e-217	0.573848	0.81	0.423	3.55789e-213	Endothelial cells	VGLL4
YIPF1	4.82536e-217	0.343124	0.427	0.105	1.19741e-212	Endothelial cells	YIPF1
TES	1.12617e-216	0.471344	0.666	0.243	2.79458e-212	Endothelial cells	TES
ZDHHC3	1.24866e-216	0.414946	0.566	0.183	3.09854e-212	Endothelial cells	ZDHHC3
CLEC2B1	3.31e-216	0.487249	0.662	0.232	8.21376e-212	Endothelial cells	CLEC2B
CD811	3.43102e-216	0.482519	1	0.973	8.51407e-212	Endothelial cells	CD81
LAMP1	6.03371e-216	0.54782	0.775	0.377	1.49727e-211	Endothelial cells	LAMP1
CEP170	6.74531e-216	0.547865	0.775	0.364	1.67385e-211	Endothelial cells	CEP170
AMD1	1.55802e-215	0.63514	0.709	0.314	3.86622e-211	Endothelial cells	AMD1
RELL1	3.94405e-215	0.45017	0.566	0.185	9.78715e-211	Endothelial cells	RELL1
TLNRD1	7.82758e-215	0.34902	0.477	0.128	1.94241e-210	Endothelial cells	TLNRD1
ZBTB1	1.44577e-214	0.466296	0.627	0.221	3.58768e-210	Endothelial cells	ZBTB1
EFNB1	1.64605e-214	0.503703	0.613	0.216	4.08467e-210	Endothelial cells	EFNB1
YWHAZ	6.94559e-214	0.535728	0.991	0.927	1.72355e-209	Endothelial cells	YWHAZ
GNPTAB	1.28151e-213	0.410443	0.533	0.163	3.18008e-209	Endothelial cells	GNPTAB
RCC2	1.74799e-213	0.3506	0.475	0.128	4.33763e-209	Endothelial cells	RCC2
RGS3	2.3746e-213	0.476684	0.615	0.217	5.89257e-209	Endothelial cells	RGS3
C6orf62	3.2172e-212	0.475009	0.647	0.242	7.98349e-208	Endothelial cells	C6orf62
PYCARD	4.02221e-212	0.349656	0.412	0.099	9.98112e-208	Endothelial cells	PYCARD
ARHGEF10	2.14244e-210	0.526966	0.581	0.201	5.31645e-206	Endothelial cells	ARHGEF10
NUDT3	4.44127e-210	0.43517	0.612	0.213	1.1021e-205	Endothelial cells	NUDT3
PLEKHO1	5.06576e-210	0.568431	0.748	0.357	1.25707e-205	Endothelial cells	PLEKHO1
LAYN	6.68915e-210	0.358941	0.441	0.113	1.65991e-205	Endothelial cells	LAYN
PTTG1IP	8.31496e-210	0.521294	0.939	0.783	2.06336e-205	Endothelial cells	PTTG1IP
TRAM2	1.26015e-209	0.325874	0.452	0.117	3.12706e-205	Endothelial cells	TRAM2
PGS1	2.65228e-209	0.307138	0.412	0.099	6.58162e-205	Endothelial cells	PGS1
PXN	4.85638e-209	0.314167	0.429	0.107	1.20511e-204	Endothelial cells	PXN
MPZL1	8.30591e-209	0.525802	0.77	0.354	2.06111e-204	Endothelial cells	MPZL1
DOCK1	2.69525e-208	0.465244	0.645	0.238	6.68826e-204	Endothelial cells	DOCK1
NRAS	8.80416e-208	0.385205	0.544	0.172	2.18475e-203	Endothelial cells	NRAS
AIDA	1.86958e-207	0.483158	0.665	0.266	4.63936e-203	Endothelial cells	AIDA
SMARCD1	2.35626e-207	0.385117	0.522	0.159	5.84706e-203	Endothelial cells	SMARCD1
LRP10	2.51846e-207	0.533398	0.756	0.364	6.24955e-203	Endothelial cells	LRP10
S100A111	4.78255e-207	0.709142	0.998	0.828	1.18679e-202	Endothelial cells	S100A11
ZFAND5	6.79931e-207	0.537437	0.935	0.736	1.68725e-202	Endothelial cells	ZFAND5
MTRF1L	2.22408e-206	0.493434	0.633	0.243	5.51905e-202	Endothelial cells	MTRF1L
WDR1	1.79057e-205	0.55971	0.848	0.578	4.44329e-201	Endothelial cells	WDR1
PRCP	6.16873e-205	0.767228	0.654	0.288	1.53077e-200	Endothelial cells	PRCP
NHSL2	1.70526e-204	0.306021	0.363	0.079	4.2316e-200	Endothelial cells	NHSL2
SPRED1	2.09229e-204	0.458956	0.612	0.217	5.19201e-200	Endothelial cells	SPRED1
GYPC	2.11979e-204	0.775577	0.853	0.636	5.26026e-200	Endothelial cells	GYPC
FAM160B1	2.71093e-204	0.362173	0.509	0.15	6.72717e-200	Endothelial cells	FAM160B1
JAM3	4.37657e-204	0.405522	0.593	0.2	1.08604e-199	Endothelial cells	JAM3
MARCKS1	5.27195e-204	0.666914	0.991	0.799	1.30824e-199	Endothelial cells	MARCKS
ATP11A	1.19562e-203	0.420087	0.593	0.198	2.96692e-199	Endothelial cells	ATP11A
NAV11	3.76197e-203	0.545606	0.859	0.472	9.33532e-199	Endothelial cells	NAV1
TMEM8A	6.65669e-203	0.390556	0.542	0.175	1.65186e-198	Endothelial cells	TMEM8A
DGKZ	6.69919e-203	0.333444	0.483	0.137	1.6624e-198	Endothelial cells	DGKZ
MTSS1	9.58435e-203	0.406405	0.604	0.204	2.37836e-198	Endothelial cells	MTSS1
ZNF521	2.43069e-202	0.336826	0.463	0.126	6.03176e-198	Endothelial cells	ZNF521
GNA13	2.67571e-202	0.375785	0.495	0.146	6.63978e-198	Endothelial cells	GNA13
ATP5F1E	2.12593e-201	0.501165	0.997	0.992	5.27549e-197	Endothelial cells	ATP5F1E
DCTPP1	3.04224e-201	0.392109	0.585	0.201	7.54931e-197	Endothelial cells	DCTPP1
TGOLN2	5.91532e-201	0.497951	0.744	0.335	1.46789e-196	Endothelial cells	TGOLN2
SNAI2	9.52167e-201	0.508602	0.51	0.162	2.3628e-196	Endothelial cells	SNAI2
ARHGAP31	1.0897e-200	0.372865	0.551	0.173	2.70408e-196	Endothelial cells	ARHGAP31
WASF1	5.69523e-200	0.355822	0.433	0.116	1.41327e-195	Endothelial cells	WASF1
GSN	7.41961e-200	0.669739	0.97	0.835	1.84118e-195	Endothelial cells	GSN
PARP14	9.87265e-200	0.407744	0.575	0.19	2.4499e-195	Endothelial cells	PARP14
MYL6	1.14527e-199	0.518664	1	0.999	2.842e-195	Endothelial cells	MYL6
PTPN14	1.49986e-199	0.356816	0.423	0.11	3.72189e-195	Endothelial cells	PTPN14
PAK2	3.60485e-199	0.538744	0.861	0.593	8.94545e-195	Endothelial cells	PAK2
FBLIM1	4.81208e-199	0.562594	0.768	0.394	1.19412e-194	Endothelial cells	FBLIM1
CDK19	7.34026e-199	0.35381	0.478	0.136	1.82149e-194	Endothelial cells	CDK19
MAP1S	3.18811e-198	0.36782	0.471	0.136	7.9113e-194	Endothelial cells	MAP1S
ARGLU1	7.09449e-198	0.702685	0.973	0.791	1.7605e-193	Endothelial cells	ARGLU1
IGFBP41	3.05163e-197	0.546735	0.969	0.74	7.57262e-193	Endothelial cells	IGFBP4
BCL2	3.27474e-197	0.353324	0.465	0.13	8.12626e-193	Endothelial cells	BCL2
NDRG1	4.13461e-197	0.42494	0.598	0.205	1.026e-192	Endothelial cells	NDRG1
PDE8A	4.58628e-197	0.312473	0.427	0.11	1.13809e-192	Endothelial cells	PDE8A
ATP6AP1	7.88821e-197	0.471835	0.699	0.302	1.95746e-192	Endothelial cells	ATP6AP1
MYLK	1.01307e-196	0.301335	0.426	0.108	2.51393e-192	Endothelial cells	MYLK
MEX3A	2.754e-196	0.316504	0.386	0.093	6.83404e-192	Endothelial cells	MEX3A
CARHSP1	5.5653e-196	0.57649	0.757	0.402	1.38103e-191	Endothelial cells	CARHSP1
ATL3	1.11628e-195	0.300253	0.42	0.107	2.77004e-191	Endothelial cells	ATL3
WWTR1	3.13864e-195	0.546795	0.931	0.724	7.78853e-191	Endothelial cells	WWTR1
GNAQ	8.06164e-195	0.421615	0.581	0.205	2.0005e-190	Endothelial cells	GNAQ
COL18A1	4.04155e-194	0.651074	0.943	0.757	1.00291e-189	Endothelial cells	COL18A1
PLEKHA8	4.12356e-194	0.311089	0.385	0.094	1.02326e-189	Endothelial cells	PLEKHA8
SPG7	4.83396e-194	0.480963	0.711	0.298	1.19955e-189	Endothelial cells	SPG7
HYOU1	7.7258e-193	0.356787	0.5	0.152	1.91716e-188	Endothelial cells	HYOU1
NAA38	7.82789e-193	0.597861	0.849	0.625	1.94249e-188	Endothelial cells	NAA38
MRPL17	1.18592e-192	0.529315	0.646	0.274	2.94287e-188	Endothelial cells	MRPL17
CDC42	2.68081e-192	0.492075	0.989	0.941	6.65242e-188	Endothelial cells	CDC42
LYPLA1	4.12245e-192	0.443776	0.66	0.267	1.02299e-187	Endothelial cells	LYPLA1
RBM33	1.92215e-190	0.491516	0.651	0.265	4.76981e-186	Endothelial cells	RBM33
NIN	1.96524e-190	0.39979	0.56	0.192	4.87675e-186	Endothelial cells	NIN
WASHC4	1.98338e-190	0.456965	0.62	0.235	4.92176e-186	Endothelial cells	WASHC4
VPS37B	4.39204e-190	0.340966	0.499	0.152	1.08988e-185	Endothelial cells	VPS37B
POMP	3.46453e-189	0.551867	0.962	0.908	8.59724e-185	Endothelial cells	POMP
SDC3	1.15429e-188	0.421866	0.554	0.191	2.86438e-184	Endothelial cells	SDC3
FCHSD2	2.84953e-188	0.31658	0.437	0.12	7.0711e-184	Endothelial cells	FCHSD2
PTMA1	1.11664e-187	0.557997	1	0.987	2.77095e-183	Endothelial cells	PTMA
LMBR1L	1.97768e-187	0.311504	0.41	0.106	4.9076e-183	Endothelial cells	LMBR1L
BRWD1	2.81766e-187	0.403954	0.59	0.209	6.99202e-183	Endothelial cells	BRWD1
LPP	3.08828e-187	0.557304	0.884	0.611	7.66358e-183	Endothelial cells	LPP
TCF7L1	1.47241e-186	0.316024	0.444	0.124	3.65379e-182	Endothelial cells	TCF7L1
ARPC3	1.59587e-186	0.560104	0.936	0.84	3.96016e-182	Endothelial cells	ARPC3
KIAA0355	8.95121e-186	0.466773	0.659	0.272	2.22124e-181	Endothelial cells	KIAA0355
ORAI1	1.78081e-185	0.328742	0.454	0.131	4.41908e-181	Endothelial cells	ORAI1
TLE1	1.92437e-185	0.470928	0.59	0.214	4.77532e-181	Endothelial cells	TLE1
GPRC5C	4.33501e-185	0.397124	0.484	0.15	1.07573e-180	Endothelial cells	GPRC5C
PBX2	1.0968e-184	0.386521	0.546	0.189	2.72172e-180	Endothelial cells	PBX2
SINHCAF	1.19093e-184	0.372713	0.539	0.18	2.9553e-180	Endothelial cells	SINHCAF
PSAP	1.49909e-184	0.523559	0.979	0.896	3.71999e-180	Endothelial cells	PSAP
PROCR1	2.15765e-184	0.420542	0.691	0.269	5.35421e-180	Endothelial cells	PROCR
TPP2	4.5075e-184	0.418227	0.606	0.227	1.11854e-179	Endothelial cells	TPP2
FCHO2	6.97681e-184	0.367455	0.495	0.156	1.7313e-179	Endothelial cells	FCHO2
CTTN	7.20131e-184	0.446296	0.72	0.319	1.787e-179	Endothelial cells	CTTN
ATOX1	2.05986e-183	0.516011	0.947	0.825	5.11154e-179	Endothelial cells	ATOX1
EGLN1	1.1471e-182	0.405897	0.631	0.239	2.84653e-178	Endothelial cells	EGLN1
DYNC1LI2	7.91172e-182	0.495072	0.893	0.648	1.96329e-177	Endothelial cells	DYNC1LI2
DDX52	2.74664e-181	0.465445	0.705	0.315	6.81579e-177	Endothelial cells	DDX52
WDR26	1.00396e-180	0.401432	0.578	0.208	2.49134e-176	Endothelial cells	WDR26
MAGI1	4.99479e-180	0.405513	0.547	0.188	1.23946e-175	Endothelial cells	MAGI1
LASP1	5.12564e-179	0.330071	0.52	0.168	1.27193e-174	Endothelial cells	LASP1
ARL4A	6.38046e-179	0.53258	0.724	0.332	1.58331e-174	Endothelial cells	ARL4A
ARHGAP35	3.00567e-178	0.398346	0.58	0.21	7.45857e-174	Endothelial cells	ARHGAP35
FAM171A1	1.17094e-177	0.331744	0.487	0.152	2.90569e-173	Endothelial cells	FAM171A1
MIR4435-2HG	1.49619e-177	0.420499	0.595	0.219	3.71278e-173	Endothelial cells	MIR4435-2HG
CANX	4.91566e-177	0.471885	0.954	0.821	1.21982e-172	Endothelial cells	CANX
GTF2A1	5.83449e-177	0.341021	0.484	0.153	1.44783e-172	Endothelial cells	GTF2A1
CREBRF	6.44309e-177	0.592803	0.789	0.444	1.59885e-172	Endothelial cells	CREBRF
PFKL	1.25618e-176	0.403016	0.645	0.26	3.11721e-172	Endothelial cells	PFKL
RGL1	1.58348e-176	0.364501	0.553	0.192	3.9294e-172	Endothelial cells	RGL1
N4BP2	2.5278e-176	0.399524	0.556	0.197	6.27273e-172	Endothelial cells	N4BP2
SHC2	4.47435e-176	0.309799	0.459	0.135	1.11031e-171	Endothelial cells	SHC2
H2AFZ	6.33951e-176	0.541449	0.966	0.862	1.57315e-171	Endothelial cells	H2AFZ
RASAL2	1.01972e-175	0.392506	0.576	0.208	2.53043e-171	Endothelial cells	RASAL2
FHL31	1.3055e-175	0.451995	0.674	0.283	3.2396e-171	Endothelial cells	FHL3
ARHGAP26	1.04942e-174	0.310565	0.41	0.111	2.60413e-170	Endothelial cells	ARHGAP26
HOOK3	2.2399e-174	0.461273	0.727	0.338	5.55831e-170	Endothelial cells	HOOK3
HMGB1	2.40483e-174	0.442968	0.997	0.986	5.96758e-170	Endothelial cells	HMGB1
LCORL	2.9362e-174	0.316263	0.423	0.119	7.28617e-170	Endothelial cells	LCORL
SMAD2	3.55893e-174	0.433209	0.629	0.258	8.83148e-170	Endothelial cells	SMAD2
PIP5K1C	4.10362e-174	0.376027	0.542	0.192	1.01831e-169	Endothelial cells	PIP5K1C
ELOVL1	5.94677e-173	0.334726	0.502	0.164	1.47569e-168	Endothelial cells	ELOVL1
CCDC50	9.53787e-173	0.453408	0.719	0.337	2.36682e-168	Endothelial cells	CCDC50
GNB2	1.30756e-172	0.515871	0.811	0.534	3.24471e-168	Endothelial cells	GNB2
PIM3	2.48605e-172	0.45387	0.552	0.2	6.16914e-168	Endothelial cells	PIM3
MIR181A1HG	2.56136e-172	0.374909	0.555	0.192	6.35602e-168	Endothelial cells	MIR181A1HG
AQP1	1.20283e-171	0.457262	0.49	0.161	2.98482e-167	Endothelial cells	AQP1
ZC3HAV1	4.57376e-171	0.329134	0.459	0.14	1.13498e-166	Endothelial cells	ZC3HAV1
PRKRIP1	6.72148e-171	0.374278	0.518	0.179	1.66793e-166	Endothelial cells	PRKRIP1
BRI3	4.84003e-170	0.505664	0.941	0.822	1.20105e-165	Endothelial cells	BRI3
ANKRD28	8.73527e-170	0.320041	0.502	0.16	2.16766e-165	Endothelial cells	ANKRD28
RAB14	1.31671e-169	0.457375	0.743	0.383	3.26742e-165	Endothelial cells	RAB14
TRIP12	2.07292e-169	0.482381	0.805	0.453	5.14394e-165	Endothelial cells	TRIP12
ARL6IP1	4.25084e-169	0.458477	0.731	0.341	1.05485e-164	Endothelial cells	ARL6IP1
OSTF1	1.0238e-168	0.300248	0.427	0.125	2.54055e-164	Endothelial cells	OSTF1
PIEZO21	1.86263e-168	0.460729	0.578	0.211	4.62212e-164	Endothelial cells	PIEZO2
PHC2	4.68812e-168	0.366717	0.553	0.203	1.16336e-163	Endothelial cells	PHC2
GNAI1	6.10893e-168	0.37837	0.574	0.208	1.51593e-163	Endothelial cells	GNAI1
CORO1C	1.35528e-167	0.373415	0.573	0.214	3.36312e-163	Endothelial cells	CORO1C
RXRA	1.47206e-167	0.310206	0.449	0.136	3.65292e-163	Endothelial cells	RXRA
SNAP23	1.58165e-167	0.376386	0.568	0.215	3.92486e-163	Endothelial cells	SNAP23
CSNK1A1	1.62662e-167	0.454864	0.959	0.84	4.03645e-163	Endothelial cells	CSNK1A1
ARPC4	2.23562e-167	0.491985	0.775	0.43	5.5477e-163	Endothelial cells	ARPC4
CMTM3	1.19775e-166	0.406065	0.662	0.279	2.97222e-162	Endothelial cells	CMTM3
SERPINH11	3.29544e-166	0.485098	0.99	0.821	8.17762e-162	Endothelial cells	SERPINH1
CAVIN3	4.30549e-166	0.52625	0.908	0.758	1.06841e-161	Endothelial cells	CAVIN3
ARSA	8.45513e-166	0.316188	0.415	0.121	2.09814e-161	Endothelial cells	ARSA
GRIPAP1	2.03172e-165	0.387411	0.575	0.218	5.04172e-161	Endothelial cells	GRIPAP1
TPP1	4.31413e-165	0.412065	0.592	0.239	1.07055e-160	Endothelial cells	TPP1
RNF149	2.00294e-164	0.360588	0.54	0.194	4.97029e-160	Endothelial cells	RNF149
AP2A2	2.74486e-164	0.4299	0.689	0.316	6.81137e-160	Endothelial cells	AP2A2
LBR	2.92952e-164	0.417519	0.655	0.278	7.26962e-160	Endothelial cells	LBR
ZNF644	3.4377e-164	0.449312	0.751	0.378	8.53064e-160	Endothelial cells	ZNF644
REEP3	8.39138e-164	0.453355	0.748	0.382	2.08232e-159	Endothelial cells	REEP3
EDN1	1.3051e-163	0.333406	0.327	0.076	3.23859e-159	Endothelial cells	EDN1
FAM43A	1.47317e-163	0.396751	0.558	0.205	3.65567e-159	Endothelial cells	FAM43A
NEAT1	4.07031e-163	0.683247	0.998	0.965	1.01005e-158	Endothelial cells	NEAT1
MYO9B	5.10002e-163	0.367163	0.564	0.209	1.26557e-158	Endothelial cells	MYO9B
TMBIM6	6.09094e-162	0.439376	0.979	0.909	1.51147e-157	Endothelial cells	TMBIM6
ZBTB7A	8.47904e-162	0.344313	0.521	0.182	2.10407e-157	Endothelial cells	ZBTB7A
LXN1	1.16147e-161	0.60445	0.616	0.266	2.88218e-157	Endothelial cells	LXN
BTBD7	2.4837e-161	0.39819	0.619	0.254	6.16329e-157	Endothelial cells	BTBD7
TTC28	4.17916e-161	0.313216	0.447	0.139	1.03706e-156	Endothelial cells	TTC28
MGAT5	2.21752e-160	0.342693	0.556	0.2	5.50277e-156	Endothelial cells	MGAT5
PRKAA1	6.51596e-160	0.320719	0.5	0.169	1.61693e-155	Endothelial cells	PRKAA1
SSH1	7.42183e-160	0.334545	0.524	0.183	1.84173e-155	Endothelial cells	SSH1
KLHL24	1.8158e-159	0.51053	0.818	0.517	4.5059e-155	Endothelial cells	KLHL24
EFHD2	2.23976e-159	0.320828	0.468	0.152	5.55798e-155	Endothelial cells	EFHD2
PDS5A	2.77902e-159	0.350892	0.536	0.194	6.89614e-155	Endothelial cells	PDS5A
LUZP1	2.63799e-158	0.425851	0.678	0.308	6.54617e-154	Endothelial cells	LUZP1
CLSTN3	2.9383e-158	0.311677	0.407	0.119	7.29139e-154	Endothelial cells	CLSTN3
ATF7IP	7.43421e-158	0.470902	0.722	0.358	1.8448e-153	Endothelial cells	ATF7IP
DLGAP4	1.95031e-157	0.406879	0.616	0.258	4.8397e-153	Endothelial cells	DLGAP4
YWHAE	2.01826e-157	0.405194	0.992	0.96	5.00832e-153	Endothelial cells	YWHAE
DIP2A	7.02287e-157	0.35935	0.522	0.185	1.74272e-152	Endothelial cells	DIP2A
GGA1	1.2964e-156	0.315135	0.478	0.157	3.21702e-152	Endothelial cells	GGA1
CTNND1	1.66535e-155	0.39525	0.696	0.315	4.13256e-151	Endothelial cells	CTNND1
BAZ1A	1.87818e-155	0.346662	0.555	0.205	4.6607e-151	Endothelial cells	BAZ1A
PDIA31	2.36197e-154	0.441579	0.991	0.865	5.86122e-150	Endothelial cells	PDIA3
HSBP1	2.45485e-154	0.466118	0.942	0.855	6.09171e-150	Endothelial cells	HSBP1
SRGAP2	7.83548e-154	0.301326	0.426	0.131	1.94438e-149	Endothelial cells	SRGAP2
MTMR6	3.57768e-153	0.302383	0.443	0.142	8.87802e-149	Endothelial cells	MTMR6
NECAP2	3.69519e-153	0.335621	0.545	0.204	9.16962e-149	Endothelial cells	NECAP2
TMEM219	4.19456e-153	0.425463	0.677	0.328	1.04088e-148	Endothelial cells	TMEM219
BMPR2	6.22054e-153	0.481601	0.832	0.559	1.54363e-148	Endothelial cells	BMPR2
EXT1	7.84828e-153	0.405215	0.594	0.242	1.94755e-148	Endothelial cells	EXT1
UCHL1	9.15848e-153	0.575331	0.629	0.287	2.27268e-148	Endothelial cells	UCHL1
AFDN	1.41668e-152	0.439384	0.764	0.394	3.5155e-148	Endothelial cells	AFDN
PPP4R1	1.65694e-152	0.335029	0.52	0.189	4.1117e-148	Endothelial cells	PPP4R1
MAPKAPK2	2.64239e-151	0.37147	0.599	0.246	6.55709e-147	Endothelial cells	MAPKAPK2
TUBB2B	4.88402e-151	0.300814	0.334	0.086	1.21197e-146	Endothelial cells	TUBB2B
TMEM109	1.03591e-150	0.335864	0.502	0.181	2.57062e-146	Endothelial cells	TMEM109
TCEAL9	1.20514e-150	0.41538	0.996	0.972	2.99055e-146	Endothelial cells	TCEAL9
PRRG1	2.85566e-150	0.304718	0.448	0.145	7.08632e-146	Endothelial cells	PRRG1
SHISA5	4.72319e-150	0.396526	0.664	0.306	1.17206e-145	Endothelial cells	SHISA5
SLC25A13	5.1966e-150	0.321265	0.475	0.163	1.28954e-145	Endothelial cells	SLC25A13
ARPC5L	7.71126e-150	0.416027	0.692	0.339	1.91355e-145	Endothelial cells	ARPC5L
CDC42BPA	1.09845e-149	0.385118	0.583	0.235	2.7258e-145	Endothelial cells	CDC42BPA
MAPKAPK5-AS1	2.21453e-149	0.355624	0.499	0.183	5.49535e-145	Endothelial cells	MAPKAPK5-AS1
SLC44A2	2.59492e-149	0.334706	0.532	0.199	6.43929e-145	Endothelial cells	SLC44A2
CD991	3.01639e-149	0.438103	0.973	0.864	7.48516e-145	Endothelial cells	CD99
CD46	3.93847e-149	0.468714	0.797	0.468	9.77331e-145	Endothelial cells	CD46
MBNL2	1.69276e-148	0.395705	0.635	0.275	4.20057e-144	Endothelial cells	MBNL2
PMEPA1	3.341e-148	0.597488	0.814	0.573	8.29068e-144	Endothelial cells	PMEPA1
ELF1	4.22156e-148	0.371828	0.61	0.259	1.04758e-143	Endothelial cells	ELF1
CTTNBP2NL	1.2266e-147	0.355016	0.554	0.215	3.0438e-143	Endothelial cells	CTTNBP2NL
PRKD3	2.6678e-147	0.320228	0.479	0.164	6.62013e-143	Endothelial cells	PRKD3
FKBP9	5.46896e-147	0.355142	0.575	0.233	1.35712e-142	Endothelial cells	FKBP9
SOS2	7.01409e-147	0.314928	0.489	0.172	1.74055e-142	Endothelial cells	SOS2
MINDY2	1.03745e-146	0.371098	0.591	0.24	2.57443e-142	Endothelial cells	MINDY2
UBE2K	2.70618e-146	0.449343	0.756	0.427	6.71539e-142	Endothelial cells	UBE2K
GATAD2A	5.81384e-146	0.32112	0.519	0.193	1.44271e-141	Endothelial cells	GATAD2A
STRBP	8.12587e-146	0.304579	0.444	0.147	2.01643e-141	Endothelial cells	STRBP
NR1D2	1.32743e-145	0.313862	0.467	0.161	3.29402e-141	Endothelial cells	NR1D2
SYMPK	1.42131e-145	0.371137	0.598	0.252	3.52699e-141	Endothelial cells	SYMPK
ARHGEF17	1.51956e-145	0.310176	0.468	0.16	3.77078e-141	Endothelial cells	ARHGEF17
ANKRD50	3.02254e-144	0.379595	0.592	0.247	7.50042e-140	Endothelial cells	ANKRD50
PICALM	3.83378e-144	0.383027	0.603	0.262	9.51352e-140	Endothelial cells	PICALM
MACO1	4.78836e-144	0.330629	0.493	0.18	1.18823e-139	Endothelial cells	MACO1
PRXL2A	7.94015e-144	0.439939	0.93	0.787	1.97035e-139	Endothelial cells	PRXL2A
AP3M2	8.88163e-144	0.320132	0.496	0.176	2.20398e-139	Endothelial cells	AP3M2
NTAN1	1.48501e-143	0.37586	0.612	0.271	3.68505e-139	Endothelial cells	NTAN1
MTDH	1.84518e-143	0.402956	0.956	0.854	4.57883e-139	Endothelial cells	MTDH
ARID4B	3.30972e-143	0.450764	0.795	0.467	8.21307e-139	Endothelial cells	ARID4B
FDPS	3.48386e-143	0.46386	0.862	0.616	8.64519e-139	Endothelial cells	FDPS
TM2D2	4.75019e-143	0.368055	0.569	0.237	1.17876e-138	Endothelial cells	TM2D2
VAMP3	9.92609e-143	0.37666	0.625	0.285	2.46316e-138	Endothelial cells	VAMP3
ERGIC1	1.3622e-142	0.355208	0.542	0.216	3.3803e-138	Endothelial cells	ERGIC1
MTMR9	1.3769e-142	0.304077	0.469	0.163	3.41677e-138	Endothelial cells	MTMR9
PHACTR4	1.52096e-142	0.372944	0.634	0.28	3.77426e-138	Endothelial cells	PHACTR4
KPNA3	4.05418e-142	0.355271	0.599	0.258	1.00605e-137	Endothelial cells	KPNA3
DHRS7	4.91831e-142	0.369226	0.591	0.251	1.22048e-137	Endothelial cells	DHRS7
HEG1	1.92739e-141	0.391104	0.559	0.227	4.78283e-137	Endothelial cells	HEG1
XIAP	2.16288e-141	0.377002	0.589	0.253	5.36718e-137	Endothelial cells	XIAP
SH3KBP1	3.02084e-141	0.307297	0.454	0.155	7.49621e-137	Endothelial cells	SH3KBP1
TSPAN2	3.28437e-141	0.412785	0.523	0.203	8.15017e-137	Endothelial cells	TSPAN2
MXD4	1.95535e-140	0.402183	0.688	0.338	4.85219e-136	Endothelial cells	MXD4
GSK3B	2.00544e-140	0.356911	0.577	0.242	4.97651e-136	Endothelial cells	GSK3B
UBN1	3.84674e-140	0.346209	0.539	0.215	9.54568e-136	Endothelial cells	UBN1
S100A6	7.65747e-140	0.755981	0.861	0.697	1.9002e-135	Endothelial cells	S100A6
ICE1	2.98221e-139	0.368269	0.562	0.233	7.40037e-135	Endothelial cells	ICE1
DDX5	5.47834e-139	0.392155	0.998	0.975	1.35945e-134	Endothelial cells	DDX5
PPIA	9.00086e-139	0.386491	0.999	0.985	2.23356e-134	Endothelial cells	PPIA
SNX9	1.09121e-138	0.402147	0.699	0.343	2.70784e-134	Endothelial cells	SNX9
SLC1A4	2.23381e-138	0.314585	0.492	0.177	5.54321e-134	Endothelial cells	SLC1A4
TBC1D1	3.22186e-138	0.387765	0.617	0.278	7.99504e-134	Endothelial cells	TBC1D1
APC	3.70528e-138	0.355617	0.567	0.233	9.19466e-134	Endothelial cells	APC
BTG1	1.64212e-137	0.432978	0.976	0.898	4.07491e-133	Endothelial cells	BTG1
KLF6	1.7441e-137	0.478857	0.959	0.789	4.32799e-133	Endothelial cells	KLF6
RAI14	1.94058e-137	0.446575	0.755	0.427	4.81556e-133	Endothelial cells	RAI14
MIB1	2.78013e-137	0.34812	0.626	0.275	6.8989e-133	Endothelial cells	MIB1
SMG1	3.77103e-137	0.433402	0.656	0.304	9.3578e-133	Endothelial cells	SMG1
ZBED1	5.06227e-137	0.306044	0.45	0.157	1.2562e-132	Endothelial cells	ZBED1
SPARC1	1.06819e-136	0.47526	1	0.853	2.65071e-132	Endothelial cells	SPARC
AP2S1	1.68028e-136	0.434079	0.941	0.851	4.16962e-132	Endothelial cells	AP2S1
CTNNA1	2.13784e-136	0.385218	0.945	0.817	5.30504e-132	Endothelial cells	CTNNA1
RAB1B	4.48954e-136	0.36435	0.596	0.264	1.11408e-131	Endothelial cells	RAB1B
SECISBP2L	6.7267e-136	0.342101	0.513	0.198	1.66923e-131	Endothelial cells	SECISBP2L
MAP1B	2.01438e-135	0.460223	0.981	0.889	4.99869e-131	Endothelial cells	MAP1B
HECTD1	2.73251e-135	0.392817	0.703	0.351	6.78073e-131	Endothelial cells	HECTD1
MED13	5.01832e-135	0.325399	0.529	0.208	1.2453e-130	Endothelial cells	MED13
RB1	5.52694e-135	0.377942	0.607	0.274	1.37151e-130	Endothelial cells	RB1
EIF4EBP1	6.15802e-135	0.539562	0.758	0.504	1.52811e-130	Endothelial cells	EIF4EBP1
HNRNPAB	7.26943e-135	0.46108	0.828	0.613	1.80391e-130	Endothelial cells	HNRNPAB
PLEC	1.01725e-134	0.373364	0.72	0.349	2.52431e-130	Endothelial cells	PLEC
TNKS2	7.11219e-134	0.301907	0.507	0.192	1.76489e-129	Endothelial cells	TNKS2
VCP	1.04917e-133	0.405765	0.914	0.769	2.60352e-129	Endothelial cells	VCP
RGS5	1.19869e-133	0.689506	0.576	0.272	2.97455e-129	Endothelial cells	RGS5
LEPROTL1	3.8165e-133	0.356943	0.549	0.234	9.47065e-129	Endothelial cells	LEPROTL1
COL21A1	3.95513e-133	0.396758	0.557	0.228	9.81467e-129	Endothelial cells	COL21A1
SYNCRIP	5.59135e-133	0.430704	0.809	0.546	1.38749e-128	Endothelial cells	SYNCRIP
CAMSAP2	1.50026e-132	0.366136	0.547	0.23	3.7229e-128	Endothelial cells	CAMSAP2
ELK4	2.40727e-132	0.314801	0.501	0.192	5.97364e-128	Endothelial cells	ELK4
PCDHB2	7.44615e-132	0.33044	0.495	0.188	1.84776e-127	Endothelial cells	PCDHB2
MRPL52	8.93581e-132	0.454266	0.802	0.566	2.21742e-127	Endothelial cells	MRPL52
TMEM30A	1.1047e-131	0.391077	0.648	0.312	2.74131e-127	Endothelial cells	TMEM30A
UFD1	1.3024e-131	0.361093	0.65	0.312	3.23191e-127	Endothelial cells	UFD1
APH1A	1.95488e-131	0.343404	0.567	0.244	4.85103e-127	Endothelial cells	APH1A
CNOT7	2.38281e-131	0.346368	0.558	0.238	5.91295e-127	Endothelial cells	CNOT7
ITPRIPL2	2.80492e-131	0.395118	0.589	0.257	6.96042e-127	Endothelial cells	ITPRIPL2
TMEM123	8.64116e-131	0.396197	0.646	0.312	2.1443e-126	Endothelial cells	TMEM123
HNRNPU	1.14931e-130	0.425202	0.972	0.866	2.85202e-126	Endothelial cells	HNRNPU
EIF4A11	1.58733e-130	0.394088	0.992	0.932	3.93896e-126	Endothelial cells	EIF4A1
KANSL1	2.90349e-130	0.372457	0.651	0.303	7.20501e-126	Endothelial cells	KANSL1
G3BP1	3.54467e-130	0.404837	0.705	0.373	8.7961e-126	Endothelial cells	G3BP1
SETX	4.02298e-130	0.423337	0.687	0.347	9.98302e-126	Endothelial cells	SETX
OGA	5.6133e-130	0.437523	0.741	0.409	1.39294e-125	Endothelial cells	OGA
UBE2V1	3.27599e-129	0.421552	0.871	0.727	8.12938e-125	Endothelial cells	UBE2V1
RNASEK	5.51066e-129	0.413089	0.979	0.936	1.36747e-124	Endothelial cells	RNASEK
SMARCA4	9.2129e-129	0.38172	0.643	0.314	2.28618e-124	Endothelial cells	SMARCA4
IPO9	9.7032e-129	0.344589	0.568	0.241	2.40785e-124	Endothelial cells	IPO9
ERICH1	2.33199e-128	0.358159	0.618	0.279	5.78684e-124	Endothelial cells	ERICH1
[truncated: 2,381 more rows]
