# Supplementary material for: Modeling cardiac fibroblast heterogeneity from human pluripotent stem cell-derived epicardial cells
Source: Nat Commun. 2023 Dec 11;14:8183. doi: 10.1038/s41467-023-43312-0 (PMC10713677; doi:10.1038/s41467-023-43312-0)
Supplement: Supplementary file 9 — Source Data [file 41467_2023_43312_MOESM9_ESM.xlsx]

## Sheet: Figure 1
Figure 1b	ROH(+)	ROH(-)		ROH(-)	ROH(+)
	76.5	48.5		800	1400
	39.5	5.7		1100	1200
	64.9	24.5		956	920
	65.7	12.3		1058	1139
	72	64		865	1180
	80	56		1150	1236
	84	66		980	960
	88	62		840	930
Figure 1d	Ventricular (ROH+)	Atrial (ROH+)		12B8A	3B1A
	35	77.8		700	1243
	25.5	72.4		983	1050
	12.9	84		903	1079
	14.7	92		960	980
	13.7	88.6		1010	1300
	23.6	84.2		749	1190
	8.4	90.4		780	940
	4.7	87		634	990
Figure 1g	CM+epi	CM+epi+ROH	CM only	CM only+ROH
	9.25	10.2	7.69	6.15
	8.01	10.6	6.8	9.93
	8.14	7.85	5.13	4.09
	6.55	11.1	3.58	5.41
	8.43	8.6	2.58	4.11
	8.68	10	3.05	5.2
Figure 1j	CM+epi	CM+epi+ROH	CM only	CM only+ROH
	1.33282	1.80196	1	1.27776
	1.05691	1.33917	1	1.01403
	1.13986	1.73476	1	1.1664
	1.3276	1.78934	1	0.961346
	1.12491	1.81996	1	1.19788
	1.21271	1.75292	1	1.08035
qPCR data is availble upon request

## Sheet: Figure 2
Figure 2e	Control	+ROH	+SB		+SB	Control	+ROH
	8.24	5.1	25.4		292	195	149
	19.4	6.45	39.8		308	193	154
	29.8	4.6	22.8		224	187	141
	7.59	3.68	19.6		298	177	149
	18	5	23		292.4	173	120
	7.66	9.64	27.5		279	167	142
Figure 2g	+ROH	-ROH
	5.1	8.24
	6.45	19.4
	14.6	29.8
	3.68	7.59
	5	18
	9.64	7.66
qPCR data is availble upon request

## Sheet: Figure 3
Figure 3b	immature	mature
	1.29347	1.54067
	1.28067	1.52933
	1.408	1.59267
	1.26667	1.66267
	1.08933	1.56667
	1.05467	1.51867
	1.03067	1.44333
	1.19867	1.334
	1.252	1.46467
	1.14867	1.384
	1.02533	1.67667
	1.07867	1.67867
	1.02	1.64267
	0.950667	1.58933
	1.218	1.65333
Figure 3c	immature	mature
	12.7273	4.28571
	12.9412	0
	7.61905	2
	10.1852	3.09278
	12.5	1.81818
	6.25	0
	7.84314	3.75
	7.84314	1.21951
	5.88235	1.94175
	19.0476	2.5
	11.236	0
	8.57143	0
	10.8434	2.22222
	9.72222	0
	12.3596
	10.5263
	20.6522
Figure 3d	4w immautre	4w mature
	69	124
	36	239
	50	156
	32	230
	47	176
	85	142
	102	103
	101	141
	36	99
	65	154
	71	127
	65	163
	83	110
	99	163
	42	122
	85	87
	112	137
	65	136
Figure 3e	Immature VCM only	Mature VCM only	Immature Organoid	Mature Organoid	Basal Respiration Control		Immature VCM only	Mature VCM only	Immature Organoid	Mature Organoid	Max Respiration		Immature VCM only	Mature VCM only	Immature Organoid	Mature Organoid	Spare Capacity Control
	92.9269	164.283	167.613	290.708			201.611	363.672	296.949	525.974			108.685	199.389	129.336	235.265
	92.9495	168.149	176.124	288.895			213.172	366.284	289.737	556.739			120.223	198.135	113.613	267.844
	91.4687	166.726	195.912	289.621			198.035	361.907	303.953	573.35			106.566	195.181	108.041	283.729
qPCR data is availble upon request
Figure 3g	2w	4w control	4w mature
	14.779	13.161	11.96
	17.932	16.415	10.22
	16.268	15.663	20.9
	15.83	9.51	13.922
	14.47	11.902	9.155
	11.605	14.887	20.771
	22.166	12.024	6.424
	17.401	14.069	15.149
	14.295	13.465	13.03
	23.912	13.755	9.41
		11.407	12.928
		10.897	15.339
		18.551	9.135
		15.092	14.055
		14.109	10.648
		11.769	11.59
		9.922	12.418
		9.544
		11.851
		14.401
		12.136
		13.994
		12.745
		16.222
		14.728
		14.819
		16.012
		17.731
		13.621
		11.585
Figure 3h	2w	4w control	4w mature
	9.039	9.109	13.926
	7.772	6.63	13.865
	7.746	9.308	14.098
	10.915	8.708	12.682
	6.687	7.986	13.331
	8.024	10.938	13.31
	6.448	11.937	12.058
	8.345	17.099	11.408
	8.289	19.459	12.032
	7.546	15.403	9.747
	8.711	13.967	11.202
	11.703	13.042	12.353
	4.372	12.595	13.051
	9.501	15.675	10.505
		17.158	12.132
		17.262	13.241
			8.897
			13.78
			13.42
			10.693
			17.183
			13.81

## Sheet: Figure 4
FIGURE 4
qPCR data is availble upon request
Figure 4c	5w control	5w heart failure
	170	43
	295	51
	115	12
	201	11
	166	11
	204	35
	152	27
	176	26
	148	42
	138	34
	173	47
	108	75
	129	60
	74	40
	197	53
	87	133
	105	48
	112	34
	127	74
	228	45
	107
	112
	90
	133
	84
	71
	176
Figure 4d	IM VCM CI	Mature VCM CI	Immature CI organoid	Mature CI organoid	Mature Organoid	Mature VCM
	0.11	0.67	0.688	1.716	0.05	0.06574
	0.156	0.25	0.252	1.737	0.03	0.0123
	0.199	0.34	0.233	0.94	0.0324	0.023
Figure 4e	Immature Organoid	Mature Organoid	Immature Organoid CI	Mature Organoid CI	Basal (CI)	Immature Organoid	Mature Organoid	Immature Organoid CI	Mature Organoid CI	Maximal CI	Immature Organoid	Mature Organoid	Immature Organoid CI	Mature Organoid CI	Spare CI
	204.765	327.719	254.198	329.212		338.613	635.409	379.912	389.392		133.848	307.689	125.715	60.1808
	244.971	326.481	255.328	337.187		353.926	647.673	396.775	389.065		108.954	321.192	141.447	51.8786
	212.397	345.109	231.892	328.495		356.216	613.919	373.898	378.208		143.82	268.81	142.005	49.7133
Sup Figure 4f	2w	4w mature	5w control	heart failure	4w control
	18.675	8.647	7.074	8.792	10.162
	10.103	8.732	6.871	11.657	9.54
	16.48	8.701	5.924	12.532	9.383
	8.778	5.802	7.253	10.144	8.104
	20.19	10.962	8.752	10.309	9.188
	10.45	7.959	9.91	16.137	11.648
	11.585	5.736	5.545	14.945	5.218
	8.753	8.798	12.048	17.915	11.281
	8.423	5.901	6.83	13.556	12.951
	14.594	10.444	6.544	18.82	7.949
	9.117	7.897	6.877	13.199	9.844
	19.039	7.049	8.982	20.329	9.891
	6.03	6.234	7.402	14.566	8.857
	9.019	9.641	8.11	20.034	9.823
		7.848	12.842	15.6	7.456
		7.363	8.619	18.988	7.854
		9.131	10.898	19.749	8.798
		10.805	12.312	20.064
			12.127	19.239
				21.54
				21.083
				19.826

## Sheet: Figure 7
Figure 7d	Control	Heart Failure
	2	6.1
	2.4	5
	3.1	6.79
qPCR data is availble upon request
